# Supplementary material for: Predicting Addictive Vulnerability: Individual Differences in Initial Responding to a Drug’s Pharmacological Effects
Source: PLoS One. 2015 Apr 16;10(4):e0124740. doi: 10.1371/journal.pone.0124740 (PMC4400068; doi:10.1371/journal.pone.0124740)
Supplement: S1 Dataset — (XLSX) [file pone.0124740.s004.xlsx]

## Sheet: Annotation
Self Administration Experiment ( workbook v8 14-July-14 )
The findings presented in this manuscript are based on data collected from two groups of rats that are either "Initially Sensitive" (IS) or "Initially Insensitive" (II) to the hypothermia inducing effects of an initial administration of 60% nitrous oxide. The data from these rats (designated as II and IS rats) are provided in this Excel Workbook.
The spread sheets in this wokbook can be accessed from the tabs at the bottom of this sheet. The contents of each sheet are:
1) "Annnotation" is the Excel sheet name for this sheet that serves as an explanatory Table of Contents for the data provided in the tabs below.
2) "Squads" is the Excel sheet name that provides the selected rat IDs in each squad, each rat's categorization as II or IS, and specific experimental design features.
3) "Calorimeter" is the Excel sheet name that contains the total calorimetry data from the II and IS rats during the initial nitrous oxide screening session and the two post-test calorimetry sessions that followed the nitrous oxide self-administration phase. Column titles are: "T" for core temperature, "H" for Heat Production, "D" for Dry Heat Loss, and "E" for Evaporative Heat Loss. Mean values …
4) "Self-Admin" is the Excel sheet name for the nitrous oxide self-administration data for each rat (Rat ID) along with each rat's designation as being initially insensitive or initially sensitive as indicated by variable "Group (II or IS)." The amount of time (in hours) spent in each of the three possible locations of the self-administration apparatus [i.e., central tub (tCenter), side chamber w…

## Sheet: Squads
Self Administration Experimental Design Features
ID# of the 4 Rats Selected Per Squad	Selected for Hypothermic Sensitivity to Initial 60% N2O	Self-Administration Chamber Location Row (1=Top Row)	Side Assignment 1st Training Session with Open Door & 1st with N2O	Drug Assignment to Calorimetry Post-Test1	Drug Assignment to Calorimetry Post-Test2
Squad #1
R160	Sensitive (IS)	1	Right	N2O	Placebo
R177	Insensitive (II)	2	Right	N2O	Placebo
R156	Sensitive (IS)	3	Left	Placebo	N2O
R175	Insensitive (II)	4	Left	Placebo	N2O
Squad #2
R186	Insensitive (II)	1	Right	N2O	Placebo
R198	Sensitive (IS)	2	Right	N2O	Placebo
R179	Insensitive (II)	3	Left	Placebo	N2O
R188	Sensitive (IS)	4	Left	Placebo	N2O
Squad #3
R226	Sensitive (IS)	1	Left	N2O	Placebo
R224	Insensitive (II)	2	Left	N2O	Placebo
R218	Sensitive (IS)	3	Right	Placebo	N2O
R210	Insensitive (II)	4	Right	Placebo	N2O
Squad #4
R228	Insensitive (II)	1	Left	N2O	Placebo
R245	Sensitive (IS)	2	Left	N2O	Placebo
R229	Insensitive (II)	3	Right	Placebo	N2O
R244	Sensitive (IS)	4	Right	Placebo	N2O
Squad #5
R268	Sensitive (IS)	1	Right	Placebo	N2O
R258	Insensitive (II)	2	Right	Placebo	N2O
R260	Sensitive (IS)	3	Left	N2O	Placebo
R272	Insensitive (II)	4	Left	N2O	Placebo
Squad #6
R290	Insensitive (II)	1	Right	Placebo	N2O
R276	Sensitive (IS)	2	Right	Placebo	N2O
R297	Insensitive (II)	3	Left	N2O	Placebo
R284	Sensitive (IS)	4	Left	N2O	Placebo
Squad #7
R307	Sensitive (IS)	1	Left	Placebo	N2O
R320	Insensitive (II)	2	Left	Placebo	N2O
R316	Sensitive (IS)	3	Right	N2O	Placebo
R309	Insensitive (II)	4	Right	N2O	Placebo
Squad #8
R336	Insensitive (II)	1	Left	Placebo	N2O
R327	Sensitive (IS)	2	Left	Placebo	N2O
R341	Insensitive (II)	3	Right	N2O	Placebo
R333	Sensitive (IS)	4	Right	N2O	Placebo

## Sheet: Calorimeter
RatID	Group	Protocol	T-27	T-21	T-15	T-9	T-3	T3	T9	T15	T21	T27	T33	T39	T45	T51	T57	T63	T69	T75	T81	T87	T93	T99	T105	T111	T117	T123	T129	T135	T141	T147	T153	T159	T165	T171	T177	H-27	H-21	H-15	H-9	H-3	H3	H9	H15	H21	H27	H33	H39
R175	Insensitive (II)	Screening-N2O	37.1063	37.0862	37.0746	37.0727	37.1663	37.2131	37.2492	36.9213	36.6199	36.2788	36.1924	36.1972	36.2354	36.4445	36.6136	36.8314	36.9903	36.8059	36.5465	36.6488	36.809	36.9292	36.8742	36.9121	36.8318	36.9524	37.0609	37.2037	36.991	36.9584	36.9969	37.2419	36.9756	36.8007	36.7314	1.50554	1.36633	1.25123	1.32777	1.32324	-0.60034	0.628252	1.28319	1.43761	1.46866	1.44503	1.56353
R177	Insensitive (II)	Screening-N2O	37.5202	37.3299	37.3081	37.3999	37.2721	37.2235	36.7635	36.4099	36.1783	36.5096	36.4625	36.6436	36.7232	36.5721	36.3784	36.2634	36.3244	36.5076	36.66	36.476	36.4783	36.4896	36.4774	36.5724	36.7344	36.9287	36.6483	36.8012	37.0304	36.9722	37.055	36.9784	36.8158	36.9674	37.1409	1.54709	1.3139	1.63214	1.35777	1.44295	1.2932	0.647748	1.03951	1.09508	1.2313	1.20379	1.28268
R179	Insensitive (II)	Screening-N2O	37.0945	37.3747	37.3216	37.0663	37.0078	36.9938	36.4974	36.1105	35.9659	35.8049	35.7009	35.6422	35.5499	35.6554	35.6494	35.7973	35.7759	35.7681	35.8256	35.9004	36.185	36.2856	36.2018	36.2393	36.0844	35.9533	35.8214	35.7174	35.638	35.8794	36.06	36.0138	35.8866	35.8325	35.9799	1.91361	1.7144	1.56903	1.57513	1.48333	1.32723	0.903854	1.25704	1.28597	1.25625	1.28377	1.29914
R186	Insensitive (II)	Screening-N2O	37.996	37.9204	37.8329	37.7738	37.7231	37.5401	37.3344	36.6435	36.4337	36.2812	36.2229	36.2082	36.2254	36.319	36.4267	36.507	36.5302	36.5763	36.7214	36.8212	36.8143	36.869	36.8526	36.9074	36.9711	37.0316	36.744	36.88	37.2043	37.2461	37.1816	37.2232	37.2508	37.3006	37.0992	1.67173	1.41213	1.36757	1.47989	1.29875	1.43076	0.898496	1.13501	1.11796	1.05491	0.963565	1.15856
R210	Insensitive (II)	Screening-N2O	37.2295	37.3083	37.4588	37.2849	37.2057	37.066	37.0957	36.8277	36.6952	36.4872	36.4444	36.4656	36.2498	36.2088	36.2393	36.3374	36.3595	36.5342	36.4367	36.4602	36.5227	36.2845	36.3861	36.6002	36.8554	36.7875	36.5286	36.5883	36.6404	36.6721	36.8049	36.8953	36.8967	36.7185	36.4785	1.44341	1.80292	1.79383	1.55047	1.41051	1.31005	1.03978	1.26544	1.23744	1.13114	1.12061	1.18146
R224	Insensitive (II)	Screening-N2O	37.7417	37.3173	37.1896	37.2814	37.2972	37.2219	37.0337	36.6673	36.3173	36.4102	36.5013	36.4706	36.5006	36.3793	36.4392	36.5414	36.7297	36.9112	37.1829	37.1831	36.6592	36.4689	36.48	36.7024	36.99	37.1314	37.2616	37.2551	36.9859	36.9084	36.9492	36.8217	36.9912	37.1593	37.3108	1.89776	1.78564	1.55148	1.65391	1.56828	0.664903	1.17168	1.36567	1.51372	1.66248	1.73113	1.62712
R228	Insensitive (II)	Screening-N2O	37.1806	37.2942	37.2257	37.0864	37.1344	37.1735	37.2042	36.9091	36.6482	36.6121	36.6251	36.7566	36.7124	36.8852	37.0242	36.9616	36.796	36.767	36.7176	36.715	36.67	36.6254	36.7783	36.6447	36.6312	36.6634	36.7497	36.7951	36.5118	36.6639	36.555	36.6674	36.9238	36.6411	36.6362	1.35107	1.47881	1.95076	1.39325	1.30614	1.43694	0.828658	1.14009	1.12007	1.20684	1.21963	1.41058
R229	Insensitive (II)	Screening-N2O	37.4226	37.381	37.4084	37.203	37.1992	37.1108	37.2906	37.5092	37.561	37.7164	37.3851	36.9544	36.8382	36.8422	36.8243	36.8483	36.868	36.702	36.5906	36.7608	37.1296	37.0643	36.902	37.0046	36.9518	36.8634	36.6699	36.5772	36.605	36.733	36.6926	36.5889	36.6918	36.8147	36.7058	1.17637	1.14932	1.20602	1.19082	1.18347	0.702057	0.998199	1.18833	1.09431	1.38512	1.25679	1.10675
R258	Insensitive (II)	Screening-N2O	37.3766	37.7659	37.681	37.6587	37.5294	37.4478	37.0211	36.5319	36.4472	36.3695	36.2726	36.2525	36.2989	36.1888	36.2257	36.2362	36.3814	36.4975	36.5852	36.6318	36.6967	36.7664	36.7247	36.6745	36.5682	36.3332	36.2775	36.5408	36.7433	36.5961	36.4322	36.3398	36.5142	36.494	36.3602	1.02264	1.23446	1.20639	1.14273	1.05985	1.37417	0.522774	0.719752	0.892757	0.952333	0.85075	0.974635
R272	Insensitive (II)	Screening-N2O	36.8688	37.0775	37.1965	37.2552	37.0264	36.9281	37.1005	37.3376	36.9529	36.5931	36.324	36.2569	36.2967	36.3309	36.3346	36.2377	36.2735	36.2474	36.093	36.2033	36.4359	36.4593	36.5143	36.7424	36.66	36.2266	36.255	36.2713	36.2568	36.4761	36.622	36.6129	36.508	36.4435	36.4461	1.22015	1.32007	1.26596	1.19922	1.34556	0.405693	1.12479	1.61857	1.11737	1.25774	1.16339	1.42841
R290	Insensitive (II)	Screening-N2O	37.4156	37.218	37.005	36.7936	36.912	37.0462	37.3088	37.0606	36.7643	36.5482	36.3216	36.2803	36.2595	36.2915	36.2062	36.321	36.5127	36.6976	36.6532	36.5848	36.7062	36.8066	36.8908	36.8203	36.8223	36.8958	36.8854	36.8468	36.7783	36.8876	37.0456	37.042	37.0774	37.1398	37.1966	1.47188	1.50997	1.36424	1.40363	1.49134	0.4605	1.29443	1.3712	1.36677	1.39651	1.37941	1.46055
R297	Insensitive (II)	Screening-N2O	36.9852	36.8426	37.1486	37.3202	37.1919	37.1923	37.3494	37.0237	36.946	36.7729	36.7145	36.7196	36.738	36.7502	36.7811	36.8235	36.9671	36.8795	36.8904	36.9648	37.176	37.1279	37.1622	37.0886	37.1306	36.7371	36.8698	37.2571	36.9962	36.864	37.3521	37.0049	36.9209	36.9964	37.2959	0.993579	1.2514	1.11239	1.21168	1.29254	1.03171	0.986879	1.24027	1.24867	1.24052	1.23289	1.39094
R309	Insensitive (II)	Screening-N2O	37.4358	37.5778	37.3662	37.527	37.496	37.7002	37.0905	36.7884	36.5034	36.3942	36.4074	36.512	36.5094	36.4217	36.3757	36.5617	36.3729	36.4612	36.679	36.6666	36.446	36.4966	36.693	36.9342	36.8382	36.6813	36.6522	36.7278	36.8003	36.7274	36.8346	37.0406	37.0492	37.0852	37.2051	1.16826	1.22938	1.02291	1.10514	1.16886	1.16964	0.638771	0.90246	0.966627	1.02629	1.16491	1.1415
R320	Insensitive (II)	Screening-N2O	37.2068	36.9883	36.9312	37.0287	36.913	37.0605	37.1611	36.6703	36.4745	36.3329	36.374	36.3202	36.32	36.3886	36.3839	36.2619	36.325	36.3834	36.4118	36.4468	36.3005	36.3596	36.4901	36.5322	36.6158	36.5018	36.4825	36.6546	36.7437	36.9763	37.0407	37.0462	37.1463	37.1683	37.1968	1.26435	1.21337	1.31759	1.29148	1.38881	1.30971	1.10713	1.28336	1.22201	1.19387	1.1706	1.14279
R336	Insensitive (II)	Screening-N2O	37.3164	37.3046	37.3635	37.3397	37.2116	37.2746	37.1248	37.0945	37.0848	36.9466	37.0708	37.0362	37.0132	37.0845	37.1316	37.539	37.6619	37.7124	37.5092	37.287	37.2663	37.2318	37.0712	37.1903	37.1836	37.1344	37.2653	37.4072	37.5117	37.2538	37.3322	37.3578	37.2882	37.3968	37.276	1.58516	1.80025	1.00859	1.46149	1.91054	4.16031	2.29842	1.31116	1.35809	1.14912	1.42856	1.1742
R341	Insensitive (II)	Screening-N2O	37.2179	37.2712	37.3738	37.3543	37.2907	37.2171	37.3082	37.3476	37.18	36.9518	36.7999	36.6869	36.6705	36.8546	36.9737	37.1361	37.1574	37.2967	37.232	37.0813	37.2499	37.2962	37.3637	37.0965	37.1547	37.1702	37.2919	37.378	37.3822	37.4291	37.1475	37.2787	37.3364	37.3001	37.2817	1.56674	1.81734	1.70507	1.85035	1.6042	1.63447	1.66802	1.65783	1.56908	1.50565	1.46338	1.65179
R156	Sensitive (IS)	Screening-N2O	37.0609	37.0544	37.1431	37.2004	37.0614	37.0517	36.2959	35.6865	34.9689	34.6326	34.6521	34.8388	34.7079	34.7172	34.9319	34.8233	34.3561	34.4937	34.7823	34.8842	35.0155	35.1198	34.9831	35.0089	35.1097	34.9997	35.0844	35.2854	35.5159	35.2809	35.2639	35.1969	35.1044	35.0974	35.1604	0.933604	0.948936	1.064	0.989384	1.03422	1.02062	0.578548	0.686136	0.733378	0.69512	0.702568	0.795553
R160	Sensitive (IS)	Screening-N2O	37.2474	37.235	37.318	37.443	37.4225	37.4659	36.4643	35.8427	35.4515	35.2485	35.0338	34.888	34.6908	34.5154	34.4277	34.3236	34.2326	34.208	34.2051	34.226	34.2644	34.3224	34.4076	34.504	34.6567	34.9482	35.024	34.9922	34.9886	34.9584	35.0298	35.2323	35.4814	35.432	35.4302	1.20989	1.2358	1.25364	1.2202	1.19037	1.80219	1.03402	0.925245	0.9075	0.806712	0.825306	0.872488
R188	Sensitive (IS)	Screening-N2O	37.4205	37.4774	37.5059	37.4969	37.3104	36.7005	35.5842	35.0635	34.7668	34.7673	34.7586	34.6076	34.4853	34.5074	34.4734	34.3611	34.3844	34.2835	34.4774	34.4466	34.2629	34.3601	34.3646	34.3992	34.7693	34.949	34.9623	34.9291	34.81	34.7577	34.8533	34.97	35.046	35.1541	35.1993	1.34085	1.12746	1.19844	1.35014	1.24057	0.50225	0.691631	0.877426	0.9815	0.92828	1.05705	1.0571
R198	Sensitive (IS)	Screening-N2O	36.7809	36.7672	36.984	36.7806	36.7273	36.5224	36.2782	36.0742	35.8432	35.3911	34.8208	34.6237	34.5056	34.3887	34.3649	34.2694	33.8638	34.0462	33.9719	33.9569	33.8979	33.9223	34.068	34.4046	34.4745	34.2943	34.3101	34.2194	34.233	34.2843	34.4246	34.6667	34.7312	34.9506	34.9845	1.83691	1.73067	1.64932	1.37367	1.32086	1.22705	1.04469	1.07089	1.15675	1.08964	1.0864	0.997947
R218	Sensitive (IS)	Screening-N2O	36.9866	36.9768	36.9795	37.1178	37.0344	37.1093	36.2513	35.5813	35.0301	34.6984	34.537	34.3989	34.256	34.1516	34.1735	34.133	34.1663	34.2119	34.249	34.3564	34.377	34.4526	34.4792	34.5536	34.556	34.7122	34.7802	34.6502	34.6852	34.6967	34.8331	34.784	34.8799	34.9516	34.9898	1.58742	1.26551	1.40447	1.52569	1.42238	0.681002	0.853707	1.15812	1.0687	1.06126	1.10326	1.24962
R226	Sensitive (IS)	Screening-N2O	36.8888	36.8617	36.8303	36.98	36.6565	36.8165	35.9928	35.64	35.1788	34.9873	34.6483	34.2676	34.3341	34.2586	34.2876	34.2929	33.9159	33.8416	34.0198	34.2197	34.4412	34.7895	34.5676	34.2904	34.27	34.22	34.0988	34.1517	34.2814	34.4712	34.7112	34.9514	35.2032	35.3186	35.05	1.34365	1.29583	1.05026	1.31302	1.30143	1.39737	0.996288	0.939255	0.920575	0.87889	0.913094	0.923395
R244	Sensitive (IS)	Screening-N2O	37.4779	37.6214	37.5439	37.4433	37.5556	37.5348	36.1969	35.4798	35.2481	35.066	35.0443	34.9258	34.9382	34.9766	35.163	35.4908	35.5648	35.5088	35.6019	35.6197	35.6692	35.8626	36.1451	36.218	36.1868	36.2234	36.3403	36.2703	36.0945	36.1144	36.1814	36.0929	36.0411	36.1188	36.29	1.24626	1.29549	1.27649	1.29874	1.23908	1.65915	1.10252	1.056	1.12345	1.0447	1.07391	1.12642
R245	Sensitive (IS)	Screening-N2O	36.9726	36.9557	36.8384	36.9489	36.8689	37.0489	36.1579	35.4175	34.7493	34.419	34.3558	34.3843	34.4688	34.5954	34.638	34.6642	34.7412	34.7731	35.0485	35.1619	35.3035	35.4482	35.3498	35.5153	35.8874	36.2141	35.7499	35.5598	35.5081	35.5039	35.5308	35.5159	35.6264	35.8669	35.9957	1.24891	1.52238	1.50952	1.42638	1.34882	1.28099	0.904121	1.13703	1.1067	0.989474	0.963246	1.03273
R260	Sensitive (IS)	Screening-N2O	37.5176	37.4713	37.187	37.0674	37.3703	37.2182	36.5399	35.8623	35.3989	35.1477	34.8075	34.6617	34.55	34.4866	34.4209	34.3014	34.251	34.4054	34.6279	34.8981	34.914	34.7824	34.6954	34.733	34.6256	34.7494	34.9478	35.193	35.6023	35.441	35.196	35.1542	35.1458	35.1776	35.279	1.35298	1.39316	1.49553	1.54851	1.43333	0.642546	0.793952	1.02221	1.18804	0.969108	1.06346	0.972164
R268	Sensitive (IS)	Screening-N2O	37.0184	37.1304	37.0692	37.1831	36.8815	36.9671	36.3741	35.7403	35.1997	34.9635	34.7534	34.6721	34.5969	34.4642	34.5149	34.4288	34.4921	34.5156	34.5767	34.68	34.7205	34.8956	35.3901	35.1988	34.9816	35.0144	34.973	34.9348	35.0278	35.2155	35.3785	35.493	35.6463	35.6595	35.6528	1.29627	1.28494	1.11707	1.34711	1.34132	2.57283	1.20512	1.13767	1.12837	0.868083	1.05404	1.12866
R276	Sensitive (IS)	Screening-N2O	37.0343	37.0213	37.0747	36.849	36.7984	36.8244	36.9509	36.6153	36.0331	35.5457	35.1645	34.8937	34.6854	34.3809	34.2605	34.3712	34.5883	34.4838	34.285	34.1949	34.105	33.92	33.824	33.8754	34.1262	34.1011	33.9981	33.8974	33.8169	33.8658	33.8918	33.8597	33.8451	33.9299	34.1586	1.00714	1.06848	1.12639	0.904625	1.0598	0.856823	0.679846	0.877399	0.866687	0.715937	0.739681	0.717932
R284	Sensitive (IS)	Screening-N2O	37.508	37.4199	37.5271	37.5735	37.4734	37.3234	36.9609	36.2758	35.6372	35.309	35.0333	34.9024	34.7222	34.6665	34.6054	34.6311	34.658	34.5768	34.6546	34.7791	34.773	34.8742	34.8866	34.8805	35.072	35.1835	35.1894	35.2402	35.3178	35.3738	35.4904	35.5588	35.6486	35.633	35.6268	1.57038	1.49627	1.56959	1.43998	1.31289	0.352087	1.27963	1.40397	1.3132	1.2005	1.06143	1.14237
R307	Sensitive (IS)	Screening-N2O	37.4848	37.4618	37.3734	37.4458	37.4144	37.4603	36.2771	35.8795	35.5518	35.3788	35.274	35.2839	35.248	35.223	35.2138	35.3401	35.4315	35.773	35.5759	35.4995	35.3869	35.5396	35.7548	35.9562	36.2003	36.1139	36.0719	35.8344	36.7875	35.7592	35.9367	35.9747	35.9299	35.8768	35.8354	1.42326	1.46212	1.39068	1.4397	1.36806	0.898629	0.975357	0.89653	0.909441	0.934252	0.955216	0.903412
R316	Sensitive (IS)	Screening-N2O	37.4495	37.4296	37.5269	37.4972	37.412	37.1885	36.1587	35.4493	35.1867	35.0352	34.8925	34.7092	34.8302	34.7452	34.9582	34.9053	35.0054	35.2517	35.5082	35.7559	35.9996	35.7814	35.3864	35.2075	35.1914	35.1728	35.0625	35.1672	35.1916	35.3042	35.2874	35.2122	35.231	35.2852	35.303	0.925113	0.907113	0.957282	1.13268	0.97125	-1.47162	-0.680846	0.614164	0.799797	0.832078	0.806757	0.863032
R327	Sensitive (IS)	Screening-N2O	37.4251	37.606	37.9662	38.4104	38.4315	38.0531	36.8971	36.0125	35.3687	35.362	35.2506	35.1607	35.2032	35.004	35.2242	35.276	35.2392	35.2613	35.3256	35.4576	35.5753	35.6969	35.5693	35.7287	35.8936	36.1223	36.0638	35.9629	36.0982	36.288	36.3342	36.4484	36.6983	36.8148	36.8956	1.97829	2.02901	1.95003	1.884	2.11883	1.21235	0.692248	1.05226	1.06437	1.16495	1.25647	1.17902
R333	Sensitive (IS)	Screening-N2O	36.87	36.9235	37.0671	37.129	36.9849	36.8966	36.0107	35.3858	34.8726	34.4888	34.3703	34.2346	34.2435	34.3166	34.3044	34.4135	34.4569	34.4523	34.5162	34.4689	34.5862	34.6768	34.691	34.7306	34.7354	34.8162	35.0045	35.3984	35.3223	35.2461	35.226	35.2165	35.4322	35.4888	35.4786	1.15255	0.870518	1.14355	0.958584	0.921206	0.921017	0.548064	0.821925	0.846448	0.712756	0.821004	0.755053
R177	Insensitive (II)	ReTest-N2O	36.8116	37.0199	37.1479	37.0648	36.836	37.2032	37.8562	38.0449	37.9514	37.8977	37.9525	37.938	37.6084	37.5044	37.4456	37.4184	37.49	37.5464	37.6163	37.6292	37.6459	37.995	37.8663	37.7325	37.3115	37.2771	37.3158	37.2316	37.3796	37.5016	37.5884	37.4377	37.3915	37.4566	37.5212	1.91761	2.02528	2.10183	1.93376	1.88087	2.68956	2.88239	2.77481	2.67413	2.62836	2.73251	2.61053
R175	Insensitive (II)	ReTest-N2O	37.033	37.0762	37.1794	37.1744	36.9956	37.102	37.3029	38.0578	38.4857	38.5762	38.617	38.6817	38.7062	38.467	38.1665	37.9866	37.8531	37.9152	37.6468	37.6034	37.634	37.5592	37.4002	37.35	37.3713	37.2676	37.2855	37.1306	37.1736	37.1198	37.3268	37.378	37.3983	37.447	37.4918	1.9557	1.91404	2.04098	2.08207	1.84586	0.866654	2.31137	3.74012	3.48198	3.23024	3.38303	3.29163
R186	Insensitive (II)	ReTest-N2O	36.7468	36.8644	36.6193	36.8272	37.0842	37.0936	37.8125	38.4687	38.7237	38.6369	38.4791	38.3381	38.1762	37.8058	37.5562	37.3526	37.3223	37.0799	37.0412	37.0999	37.1545	37.2018	37.128	36.9915	37.0006	37.0786	37.133	37.1386	37.0218	37.014	37.0408	37.0358	36.993	37.0404	37.109	1.90036	1.87748	1.99641	1.88869	1.85147	2.08504	3.82536	3.29739	3.19081	3.08488	2.95995	2.90188
R179	Insensitive (II)	ReTest-N2O	36.9415	36.6075	36.618	36.654	36.6916	36.6904	36.7644	37.0297	37.1492	37.197	37.2208	37.2097	37.1564	37.0874	37.0464	37.0567	37.1115	37.2295	37.2829	37.2972	37.2698	37.2102	37.2709	37.3897	37.3312	37.2705	37.3093	37.3714	37.374	37.3496	37.3824	37.3838	37.3385	37.2796	37.2641	2.23935	1.89441	1.79899	1.66075	2.01702	0.90059	2.11261	2.76647	2.33358	2.06476	2.00393	1.83054
R224	Insensitive (II)	ReTest-N2O	37.4075	37.2914	37.3117	37.242	37.2978	37.2521	37.6118	37.8069	37.8085	37.57	37.428	37.3917	37.4926	37.5508	37.5705	37.456	37.3268	37.2941	37.335	37.4092	37.4243	37.3566	37.1546	37.2699	37.4282	37.5254	37.5157	37.4933	37.3108	37.2615	37.2862	37.335	37.3807	37.356	37.3654	-0.247401	0.311143	1.51365	1.7361	2.03934	1.92854	2.07665	2.7634	2.60946	2.51629	2.4462	2.66941
R210	Insensitive (II)	ReTest-N2O	37.2354	37.1963	37.2597	37.3725	37.1825	37.1113	37.6135	38.1549	38.0141	37.8845	37.458	37.5626	37.4963	37.4784	37.487	37.6958	37.4893	37.4509	37.4329	37.3899	37.2155	37.1351	37.0931	37.1493	37.2113	37.2091	37.0916	37.0914	37.0645	37.1244	37.1713	37.2149	37.2478	37.2967	37.2667	2.14591	1.75232	1.95204	2.09047	1.86252	0.750595	3.1496	3.15497	2.68317	2.60945	2.20602	2.02014
R228	Insensitive (II)	ReTest-N2O	36.9614	36.956	36.9288	36.8855	36.9368	36.9249	37.4097	37.9085	38.0646	38.1674	38.0998	37.9289	37.7808	37.5548	37.4603	37.3318	37.224	37.2382	37.262	37.264	37.2114	37.1067	37.034	37.0422	37.084	37.0964	37.2012	37.3064	37.1196	37.106	37.1332	37.2101	37.0558	37.047	37.0431	2.23058	2.15234	2.08353	2.15631	2.06217	2.19752	3.30245	3.56521	3.37229	3.42388	3.02185	2.95378
R229	Insensitive (II)	ReTest-N2O	37.2516	37.2998	37.2198	36.85	36.7476	36.8145	37.6129	38.3877	38.746	38.5095	38.3803	38.2784	38.3474	38.332	38.0075	37.6992	37.4496	37.6748	37.5968	37.579	37.5668	37.3226	37.1303	37.2728	37.266	37.2822	37.2464	37.123	37.0998	37.0273	36.986	36.7727	36.6853	36.7428	36.752	1.78676	1.8784	1.86801	1.89978	1.78886	2.08804	3.82604	3.60134	3.21316	2.86318	2.67641	2.75237
R272	Insensitive (II)	ReTest-N2O	36.918	36.8382	36.526	36.9322	36.5444	36.5607	37.2263	37.9077	38.1073	37.8005	38.0623	38.0975	37.8548	38.1595	37.899	37.9094	37.8341	37.6078	37.603	37.4445	37.403	37.3838	37.3752	37.379	37.3598	37.2188	37.155	37.3016	37.4314	37.4703	37.4886	37.5643	37.4248	37.4074	37.4636	1.44041	1.35034	1.44949	1.44219	1.25815	0.446767	2.63636	2.78035	2.62922	2.39511	2.58683	2.62404
R258	Insensitive (II)	ReTest-N2O	37.2432	37.236	37.2487	37.2422	37.2473	37.5982	38.3411	38.565	38.6791	38.6236	38.5163	38.4303	38.425	38.2543	37.9712	37.8068	37.7678	38.0319	38.1349	38.0295	37.7637	37.6628	37.5644	37.4871	37.4276	37.392	37.301	37.2704	37.1889	37.22	37.2362	37.1992	37.2237	37.2954	37.1675	1.49804	1.80549	1.63715	1.46474	1.67991	2.06937	2.84774	2.91402	2.85542	2.69925	2.59664	2.72085
R297	Insensitive (II)	ReTest-N2O	37.1074	37.0774	37.0558	36.9228	37.0276	37.1445	37.5363	38.1777	38.5943	38.748	38.5724	38.5572	38.4202	38.3598	38.2913	38.2852	38.1182	37.9141	37.7652	37.7216	37.6846	37.6142	37.5114	37.3671	37.5447	37.535	37.5037	37.4436	37.3806	37.3203	37.2605	37.2982	37.3682	37.3884	37.3576	1.85963	1.97899	1.76611	1.94187	1.87494	1.11866	3.4128	3.24451	3.1123	2.97796	2.77929	2.68651
R290	Insensitive (II)	ReTest-N2O	36.909	36.844	36.9075	36.7458	36.8631	36.8449	37.5773	38.3588	38.6336	38.6639	38.5979	38.5115	38.6663	38.6076	38.3609	38.5222	38.3063	38.7244	38.6376	38.6368	38.5507	38.2835	38.2816	38.3745	38.5216	38.4768	38.1758	37.8692	37.9028	38.0544	37.909	37.7774	37.6278	37.3882	37.2866	1.65195	1.81439	1.81206	1.59386	2.18181	1.79862	3.91442	3.66443	3.13056	3.40868	2.92223	2.91366
R309	Insensitive (II)	ReTest-N2O	37.2861	37.2017	37.1476	36.989	37.0296	37.2474	37.7711	38.2281	38.3613	38.2151	38.2672	38.1459	38.147	37.9429	37.8246	37.6834	37.7047	37.686	37.5564	37.2965	37.2559	37.2867	37.3294	37.2444	37.2899	37.2216	37.0759	37.084	37.0764	37.0167	37.0314	37.0094	37.0684	37.1353	37.1404	1.64918	1.58594	1.57605	1.403	1.95622	1.7657	3.01697	3.04303	2.52331	2.36334	2.70191	2.42111
R320	Insensitive (II)	ReTest-N2O	36.809	36.8764	36.8649	37.091	37.1944	37.0877	37.5873	38.5265	38.6378	38.5634	38.5105	38.4041	38.1866	38.0575	38.0536	37.861	37.6392	37.5438	37.3764	37.2224	37.1686	37.2513	37.2184	37.1883	37.0464	36.992	36.8668	36.8824	36.9294	36.9889	36.984	36.9942	36.9805	37.0338	37.0848	1.55771	1.57287	1.75778	1.77239	1.63175	4.12188	4.49101	3.23438	2.6246	2.50931	2.47579	2.42044
R341	Insensitive (II)	ReTest-N2O	36.668	36.6071	36.4914	36.4419	36.508	36.5047	37.1121	37.7295	37.6578	37.7073	37.5744	37.4721	37.1525	37.0422	36.9831	36.9887	36.909	36.8134	37.0396	37.1043	37.13	37.1461	37.1499	37.1424	36.9599	36.8214	36.8626	36.9282	36.9487	36.9509	36.941	36.9229	37.0336	37.0772	37.1153	1.78384	1.78002	1.77193	1.8216	2.09549	1.20091	3.32007	3.1329	3.03666	3.2159	2.34094	2.33357
R336	Insensitive (II)	ReTest-N2O	37.0796	37.2816	37.2883	37.1696	37.0916	37.0621	37.1277	37.6087	37.8242	37.8545	37.7848	37.7113	37.5488	37.3924	37.2463	37.2256	37.2368	37.2214	37.2426	37.289	37.3067	37.2994	37.218	37.185	37.204	37.221	37.16	37.1408	37.2	37.1415	37.154	37.226	37.2365	37.6654	38.0278	1.84058	2.06536	1.69053	1.66278	1.67436	1.32295	2.50861	3.04591	2.42154	2.30102	2.23953	2.26245
R160	Sensitive (IS)	ReTest-N2O	36.9999	37.0174	36.8712	36.9072	37.0252	37.2062	37.6204	37.2522	37.0829	36.8123	36.658	36.4361	36.3013	36.1218	36.1527	36.138	36.0313	35.9329	35.9034	35.8708	35.9705	36.0904	36.0407	36.1753	36.3522	36.3733	36.4053	36.4253	36.5739	36.6	36.7102	36.7582	36.6915	36.6399	36.6423	1.77111	1.63637	1.55273	1.95915	2.07581	1.87392	2.12471	2.05108	1.79441	1.63803	1.67215	1.63227
R156	Sensitive (IS)	ReTest-N2O	36.7578	36.8417	36.8983	36.7572	36.869	36.7239	37.2679	37.443	37.1278	37.123	37.003	36.9112	36.9219	36.9448	36.8777	36.8665	36.8386	36.9372	36.9647	36.96	37.0951	37.0794	36.9902	36.9257	36.9582	37.0158	37.2275	37.3808	37.2377	37.0918	36.9452	36.8626	36.9456	37.046	37.014	1.41757	1.40827	1.54076	1.63309	1.54463	-0.651552	1.42267	2.07527	2.03282	1.97228	1.76129	1.87708
R198	Sensitive (IS)	ReTest-N2O	36.8894	36.7974	36.7295	36.7415	36.5847	36.5448	37.1965	37.4332	37.4767	37.321	37.3172	37.3647	37.3042	37.2978	37.1328	37.0178	36.9658	36.7055	36.584	36.6012	36.6112	36.6217	36.6011	36.568	36.5125	36.4836	36.6182	36.7284	36.7712	36.7872	36.8614	36.9084	36.8918	36.8378	36.6644	1.5833	1.66945	1.57534	1.6818	1.77928	1.8279	2.58174	2.37102	1.93979	1.73619	2.01256	2.25989
R188	Sensitive (IS)	ReTest-N2O	36.9496	36.8366	36.961	37.0746	36.9374	37.0874	37.6909	38.092	38.2593	38.2869	38.1156	37.97	38.116	38.1484	38.143	37.946	37.5084	37.3394	37.2329	37.1819	37.1908	37.0384	37.019	37.029	37.0239	37.0468	37.0758	36.9844	36.9973	37.0493	37.0873	37.111	37.3326	37.3898	37.1905	1.91302	1.91869	1.99839	1.77192	1.88636	1.40959	2.70862	2.55976	2.51518	2.57914	2.11124	2.34459
R226	Sensitive (IS)	ReTest-N2O	37.4938	37.3136	37.39	37.0139	37.0966	37.0384	37.4764	37.4925	37.1694	36.8018	36.6143	36.5166	36.522	36.57	36.7131	36.8616	36.6957	36.7034	36.65	36.65	36.5973	36.5794	36.6378	36.7177	36.7557	36.9288	36.9342	36.8724	36.782	36.9881	36.7756	36.7024	36.6648	36.7156	36.9575	1.15418	1.60977	1.44483	1.52594	1.78182	1.26465	2.25054	1.97851	1.81586	1.77183	1.53983	1.98776
R218	Sensitive (IS)	ReTest-N2O	36.9048	37.0892	37.2411	37.2518	37.0868	36.8974	37.1832	37.2277	36.9576	36.8502	36.7622	36.5586	36.4724	36.4169	36.2794	36.2953	36.2553	36.2171	36.257	36.2757	36.405	36.5507	36.6051	36.7826	36.7437	36.7795	36.7234	36.638	36.6219	36.7115	36.7966	36.8912	36.911	36.9806	36.9863	2.2028	2.25805	1.8014	1.69015	1.63818	1.29259	2.44491	2.12801	1.82475	1.92996	1.74916	1.98275
R245	Sensitive (IS)	ReTest-N2O	36.7816	36.8764	36.7114	36.6206	36.7903	36.738	36.9123	37.1893	36.8552	36.8464	37.2569	36.886	36.8093	36.8003	36.8661	36.8594	36.7712	36.8	36.904	36.8837	36.8063	36.8368	36.9108	36.9943	36.9746	36.963	36.9337	36.8356	36.7762	36.7207	36.7304	36.8688	36.8902	36.7776	36.7233	2.25737	2.44696	1.89716	1.87566	1.95496	1.53354	2.78432	2.97845	2.11611	2.98813	2.98521	2.35012
R244	Sensitive (IS)	ReTest-N2O	37.0314	36.928	36.9229	37.0409	36.8254	36.9916	37.7436	38.0401	38.3734	38.0706	37.7615	37.5531	37.6578	37.6908	37.709	37.5566	37.3182	37.2871	37.6706	37.9124	37.9908	37.6336	37.3341	37.0906	36.971	36.8572	36.727	36.9456	36.9072	36.8448	36.8204	36.6284	36.5486	36.549	36.5965	2.05007	1.7471	1.69795	1.74149	1.65966	2.41732	3.36557	2.99305	2.93322	2.65285	2.41929	2.60995
R260	Sensitive (IS)	ReTest-N2O	37.0864	37.1715	37.1883	37.1706	37.1139	36.7002	37.1239	37.1277	36.9285	36.6541	36.5811	36.5501	36.5214	36.3852	36.2801	36.1896	36.251	36.1897	36.2308	36.1689	36.236	36.1458	36.1303	36.1915	36.1897	36.0342	36.0424	36.0933	36.403	36.3733	36.4063	36.6787	36.5033	36.5603	36.6	1.64539	1.73413	1.6701	1.8535	2.09966	1.00798	1.65533	1.67571	1.65249	1.51391	1.57973	1.66572
R268	Sensitive (IS)	ReTest-N2O	37.0004	36.922	36.9604	36.9862	36.9044	36.8715	37.3155	37.745	37.5189	37.6273	37.4232	37.2446	37.0846	37.051	37.1807	37.454	37.7894	37.4918	37.2848	37.069	37.0785	37.0656	37.0318	36.978	37.0092	37.0554	37.105	37.1062	37.1316	37.0535	36.9474	36.9382	36.9965	37.0726	37.1426	1.72927	1.51866	1.57063	1.81957	1.70099	1.28513	2.22507	2.69407	2.34408	2.191	2.18993	1.96273
R284	Sensitive (IS)	ReTest-N2O	37.0265	37.0271	37.3219	37.6182	37.8043	37.8409	37.6321	37.147	37.0255	36.9377	36.9618	36.997	36.8655	36.6396	36.6015	36.6005	36.5475	36.5714	36.6653	36.6988	36.4723	36.408	36.4438	36.3023	36.53	36.3084	36.37	36.441	36.7494	36.6822	36.6252	36.6519	36.863	37.0958	36.9159	1.49021	2.12476	2.62649	2.77517	3.0891	1.53111	2.07186	2.37245	2.38728	2.37111	2.38005	2.52462
R276	Sensitive (IS)	ReTest-N2O	37.141	37.1704	36.987	36.9886	37.0192	36.982	37.2581	37.792	37.5985	37.5034	37.2791	37.126	36.9998	36.7805	36.5429	36.631	36.6002	36.6115	36.6263	36.6843	36.6242	36.612	36.556	36.565	36.5646	36.486	36.4983	36.3596	36.3026	36.2635	36.4232	36.574	36.6947	36.7876	36.837	1.86016	1.63658	1.70918	1.67006	1.62369	3.04844	3.23468	3.515	4.15482	2.59464	2.23138	1.80837
R316	Sensitive (IS)	ReTest-N2O	37.7844	37.5539	37.3576	37.2232	37.0802	37.0563	37.3614	37.2126	37.0125	36.9344	36.8604	36.7589	36.6766	36.589	36.531	36.5228	36.3634	36.326	36.3544	36.324	36.2548	36.2098	36.2842	36.3467	36.4094	36.3522	36.2705	36.3814	36.4408	36.4075	36.4922	36.6229	36.6666	36.871	36.6562	1.84469	1.73844	1.56972	1.64699	1.60773	1.78034	2.00263	1.8978	1.71981	1.69905	1.70351	1.6487
R307	Sensitive (IS)	ReTest-N2O	36.625	36.8191	37.2241	37.3441	37.3284	37.382	37.4878	37.0871	36.8279	36.7038	36.6328	36.5784	36.465	36.3667	36.3286	36.3496	36.3184	36.3749	36.3451	36.3875	36.5621	36.6522	36.7362	36.7065	36.6774	36.7086	36.607	36.7898	36.5	36.5	36.969	37.1528	37.0572	36.9325	37.0445	1.80742	1.95992	2.06079	1.79138	1.95402	2.11474	1.83133	1.8359	1.89806	1.86813	1.80654	1.87006
R333	Sensitive (IS)	ReTest-N2O	36.5994	36.7	36.7933	37.1707	37.3328	37.3344	37.745	38.0224	37.871	37.8022	37.5398	37.4623	37.2535	37.011	36.8947	36.907	36.88	36.8098	36.9627	36.987	37.1017	37.125	37.1235	37.109	37.111	37.1088	36.9932	36.7522	36.7372	36.7742	36.82	36.8241	36.7828	36.8006	36.807	1.54383	1.33509	1.95732	2.32699	1.60069	1.19113	2.36082	2.33888	2.05903	2.18693	1.76055	1.95011
R327	Sensitive (IS)	ReTest-N2O	37.051	37.0716	37.2412	37.2286	37.1824	37.143	37.67	38.2574	38.3565	38.5091	38.1532	38.1016	38.0546	38.0946	37.6656	37.5806	37.5735	37.7002	37.9042	37.7269	37.468	37.3388	37.2672	37.336	37.3893	37.5521	37.6425	37.6184	37.5566	37.5076	37.4698	37.457	37.2275	37.1548	37.1268	1.8107	1.75714	1.93361	1.84797	1.34451	2.92767	2.80549	3.75098	3.05397	2.79573	2.76795	2.53607
R175	Insensitive (II)	Retest-Control	37.2242	37.2308	36.9691	36.9906	37.0175	37.0115	36.9982	36.926	36.9401	37.055	37.0545	37.2454	37.38	37.3804	37.3995	37.213	37.0258	37.6444	37.8229	37.6862	37.6339	37.3594	37.4127	37.367	37.3735	36.9802	37.0675	37.037	37.1007	37.1154	37.1338	37.0355	36.9751	36.8392	37.0225	1.92983	1.96094	2.07712	2.02489	1.90772	2.0503	1.82528	1.97185	2.18086	2.16306	2.00847	2.41489
R177	Insensitive (II)	Retest-Control	37.4333	37.4094	37.2998	37.3742	37.4056	37.252	37.3414	37.3906	37.3649	37.3626	37.4202	37.2	37.387	37.5168	37.4717	37.4856	37.5721	37.6157	37.6576	37.4801	37.4173	37.4306	37.4454	37.56	37.5823	37.2959	37.1654	37.2394	37.3282	37.4244	37.5134	37.3714	37.4202	37.3458	37.5026	1.9606	1.99549	2.14284	2.02507	2.03819	1.89766	2.11117	2.05563	2.13508	2.08831	2.03258	2.01253
R179	Insensitive (II)	Retest-Control	37.9243	37.8903	37.4933	37.2744	37.1889	37.0528	36.781	36.715	36.7169	36.9776	37.0008	36.9883	36.7114	36.7275	36.7291	36.8718	36.9287	36.539	36.5078	36.6516	36.6935	36.6888	36.5352	36.4244	36.439	36.437	36.515	36.6033	36.8891	37.2024	37.3198	37.2964	37.0928	37.027	37.0272	3.02363	2.70388	2.78832	2.18544	1.7805	2.03818	1.8542	1.79807	1.83996	1.90904	1.8635	2.06264
R186	Insensitive (II)	Retest-Control	37.0711	37.0454	37.043	36.9848	37.1572	37.1001	37.0078	37.2034	37.1805	37.0928	37.2176	37.1278	37.1196	37.2838	37.3163	37.3795	37.2968	37.3373	37.2118	37.2302	37.0647	37.2748	37.3124	37.4009	37.6819	37.2511	37.3967	37.4956	37.4714	37.4272	37.5388	37.6577	37.41	37.4288	37.3858	2.08876	1.85712	1.72107	1.97261	1.85269	1.42066	1.83698	1.69376	1.82568	1.79828	1.73528	1.98871
R210	Insensitive (II)	Retest-Control	37.2844	37.2676	36.8831	36.7214	36.8889	36.7966	36.7347	36.7515	36.7595	36.9926	36.5854	36.584	36.7698	37.1538	36.9898	37.0011	37.029	36.7994	36.782	36.8001	36.8912	36.8964	36.9299	36.9314	36.6206	36.7734	36.9673	37.0947	37.001	37.0487	37.1127	36.5709	36.8657	37.1194	37.1039	1.30729	1.54581	1.78575	1.6197	1.74015	1.79549	1.7121	1.93373	1.83587	1.97225	1.92682	1.77527
R224	Insensitive (II)	Retest-Control	36.8571	36.865	37.0661	36.957	36.9685	36.8113	36.7606	36.6817	36.6571	37.0305	36.9182	36.8218	37.179	37.2519	37.2669	37.2684	37.3349	37.316	37.0403	36.9924	36.7903	36.89	37.0255	36.9635	36.7563	36.7144	36.7985	36.862	37.1765	37.4795	37.1726	37.1978	37.2005	37.2486	37.3023	1.64051	1.81163	2.08271	1.79334	1.73741	1.82211	1.76196	1.97235	2.10005	1.97877	2.01133	1.79072
R229	Insensitive (II)	Retest-Control	37.3034	37.2289	37.0697	37.0978	37.1399	37.1298	37.1932	37.3174	37.3768	37.216	37.2558	37.3657	37.442	37.2998	37.3764	37.3878	37.313	37.1873	36.9566	36.992	37.1029	37.262	37.221	37.1899	37.0703	37.1888	37.2653	37.3256	37.5441	37.2439	37.1502	37.1302	37.1718	37.1816	37.3096	1.99736	1.86594	2.01049	1.99273	1.96671	1.80811	2.08486	1.97027	2.1427	1.9909	2.01431	1.8475
R228	Insensitive (II)	Retest-Control	36.7835	36.6773	36.5906	36.535	36.6532	36.6965	36.7794	36.7938	36.7946	36.8457	36.9978	37.1724	37.1194	37.0334	36.7821	36.8542	36.9806	36.9675	37.1243	37.0045	36.7821	36.9074	36.9106	37.2272	37.3056	37.258	37.2534	37.1672	37.2008	37.2919	37.2781	37.2681	37.2939	37.3561	37.3488	2.22115	2.08232	1.92398	2.07611	1.66086	2.14033	2.00336	2.00927	2.05626	2.21849	3.18641	2.21491
R258	Insensitive (II)	Retest-Control	36.9607	37.162	37.147	36.9912	36.6855	36.8688	36.9059	36.9734	37.1639	37.5689	37.1667	37.2004	37.1567	37.1917	37.1818	37.2096	37.1927	37.191	37.2027	37.2561	37.1328	37.0732	37.1359	37.1667	37.4476	37.1845	37.1854	37.1922	36.9811	37.1057	36.9895	37.0225	37.1863	37.142	36.9413	1.65627	1.97373	1.80439	1.55675	1.7266	1.55547	1.53062	1.5844	2.54328	2.78813	1.77786	1.65946
R272	Insensitive (II)	Retest-Control	37.1158	37.0307	36.9735	37.0254	37.0686	37.1896	37.0864	36.9574	37.0037	37.1552	37.1369	36.9878	37.0074	37.1546	36.856	36.784	36.8242	36.8432	36.8653	36.9709	37.1943	37.088	37.2204	37.0123	37.0114	37.0436	37.2195	36.9368	37.0286	37.1475	37.1054	37.153	37.236	37.2854	37.1591	1.28283	1.53048	1.23868	1.22481	1.34426	1.47473	1.36253	1.50167	1.37035	1.35636	1.30636	1.41538
R290	Insensitive (II)	Retest-Control	37.2954	37.4926	37.6437	37.3032	37.3706	37.5725	37.5924	37.5002	37.396	37.2906	37.0815	36.8325	36.7825	36.8816	37.0609	37.1204	37.21	37.304	37.2888	37.2752	37.21	37.0266	37.003	37.0573	37.0642	37.1292	36.9306	36.9296	37.0364	36.3105	37.1217	37.0729	36.8407	36.8665	37.2272	1.87717	2.35667	2.8381	2.07732	1.75739	1.8838	1.81698	1.68901	1.73015	1.6244	1.49537	1.60738
R297	Insensitive (II)	Retest-Control	36.6414	36.5946	36.7034	36.8097	37.0286	37.1664	37.1418	37.1876	37.1035	37.0828	37.1132	37.0307	37.0401	36.9936	36.9244	37.2387	37.451	37.2263	37.1302	37.0936	37.4094	37.3682	37.2832	37.35	37.2644	37.3776	37.3277	37.2759	37.1665	37.339	37.3186	37.6809	37.896	37.7803	37.6046	1.63873	1.80039	1.74531	2.10146	2.50039	2.00785	1.65736	1.8305	1.62087	1.5378	1.86596	1.72679
R320	Insensitive (II)	Retest-Control	36.8128	36.798	36.8385	36.7784	36.901	36.8675	36.9674	36.801	36.6603	36.7018	36.8652	37.0129	37.1039	36.8886	37.0962	37.1084	37.1003	37.1431	37.2722	37.4519	37.2633	37.3554	37.0582	37.0427	37.2894	37.285	37.2482	37.2634	37.3172	37.4417	37.5075	37.5242	37.2433	37.1888	37.1367	1.79205	1.39383	1.7602	1.46377	1.54771	1.76575	1.55654	1.51186	1.43117	1.65432	1.94716	1.55577
R309	Insensitive (II)	Retest-Control	36.7695	37.0953	37.2175	37.0887	36.9	36.7733	36.8178	36.8133	36.8187	36.8195	36.8188	36.9305	37.1224	37.0485	37.0512	37.04	37.0382	37.1593	36.895	36.9828	37.173	37.2159	36.9585	37.0279	36.8391	36.7593	36.7855	36.7776	36.82	36.8892	36.4398	36.7764	36.6382	36.5868	36.6665	1.47546	1.92964	1.57388	1.82515	1.55405	3.45836	1.75848	1.53886	1.71982	1.45111	1.56935	1.50797
R336	Insensitive (II)	Retest-Control	36.8613	36.6814	36.5187	36.6883	36.7874	36.9123	36.9745	36.9811	37.1093	37.3809	37.6689	37.2998	37.2489	37.1623	37.1506	37.0231	36.9565	37.0663	36.9636	36.9057	36.9312	36.9182	36.9044	36.8384	36.6414	36.6629	36.8648	36.9536	37.0111	37.0322	37.0877	37.129	37.1654	37.176	37.1431	1.56724	1.79568	1.6979	1.69781	1.54536	1.45685	1.69989	2.20883	2.58463	3.24491	2.66944	1.82921
R341	Insensitive (II)	Retest-Control	37.2164	37.0975	36.9057	36.9612	36.959	36.9841	36.9847	36.7411	36.5857	36.6865	36.9246	37.1159	37.0524	36.8522	36.8304	37.0002	36.8947	36.798	36.8254	36.856	36.7173	36.9544	37.0916	37.197	37.1566	37.1555	37.1204	36.91	36.9257	36.8745	36.9204	36.9943	36.8028	36.7632	36.7713	2.01201	1.87538	1.83702	1.97002	1.87376	2.00706	2.1276	1.90699	1.87576	1.88818	1.8173	2.24166
R156	Sensitive (IS)	Retest-Control	36.6811	36.7474	36.8545	37.036	37.194	36.941	36.7042	36.7253	36.8683	36.726	36.7187	36.9871	36.5607	36.6711	36.7365	36.8847	36.8208	36.8194	36.941	36.919	37.0516	37.2204	37.4492	37.4009	37.2122	37.2275	37.9896	37.881	37.0141	37.0543	36.9679	36.8723	36.8601	36.9902	37.0369	1.63138	1.74046	1.79654	1.77537	1.8029	1.31754	1.81918	1.83877	1.90969	1.79086	1.86863	2.61381
R160	Sensitive (IS)	Retest-Control	37.5358	37.4376	37.4005	37.4378	37.3314	37.5328	37.4542	37.3877	37.1575	37.2728	37.179	37.0945	37.1688	37.1671	37.1498	37.032	36.9666	37.0418	37.1005	37.1366	37.3086	37.4196	37.5899	37.3772	37.1994	37.1892	37.2151	37.0874	37.0924	37.1416	36.9232	36.952	37.035	37.258	37.531	2.18969	2.04906	1.69285	2.04725	2.17721	2.13959	1.87944	2.05663	1.73908	1.76844	2.21547	1.45822
R188	Sensitive (IS)	Retest-Control	36.9368	36.8231	37.0347	36.9745	37.2234	36.9447	36.9907	37.105	36.9553	37.0636	37.0288	37.1418	37.1754	37.2627	37.2645	36.8904	36.7386	36.7135	36.7728	36.8753	36.926	36.8986	36.9993	36.9496	36.5845	36.6409	36.9041	37.0833	36.9232	36.9909	37.1299	37.332	37.6208	37.7097	37.3729	1.65122	1.74567	1.58651	1.58044	2.61928	2.00212	1.91593	1.80391	1.85972	1.40346	1.98618	1.51772
R198	Sensitive (IS)	Retest-Control	36.3652	36.351	36.3322	36.3824	36.3954	36.3647	36.3456	36.5544	36.5867	36.6128	36.6744	36.7705	36.8276	36.795	36.8344	36.849	36.8068	36.7368	36.7396	36.6752	36.8036	37.0101	37.0062	36.8939	36.8381	36.7683	36.6996	36.3815	36.5468	36.6232	36.8763	36.9849	37.0039	37.0744	37.0356	1.5959	1.50218	1.80458	1.78645	1.78186	1.5298	1.66549	1.89771	1.70243	2.00335	1.49841	1.51035
R218	Sensitive (IS)	Retest-Control	36.9934	37.0489	37.3541	37.3434	37.3561	37.1253	37.035	37.033	37.0731	37.0268	36.946	36.7138	36.693	36.8648	37.0214	36.957	36.8884	36.7998	36.8992	37.0504	37.0685	37.0422	36.877	36.8927	36.882	36.8396	36.891	37.1472	37.2584	37.291	37.3013	37.1616	37.01	37.065	37.1474	1.70579	2.45843	2.68741	1.93783	2.23117	1.9404	1.46507	1.67113	1.78299	1.65648	1.64312	1.65011
R226	Sensitive (IS)	Retest-Control	37.3616	36.9193	36.8545	37.0057	37.1664	37.2207	37.2841	37.2603	36.9639	36.8585	37.1055	37.2886	37.1967	37.1068	37.2576	37.238	37.5725	37.5767	37.4757	37.4641	37.4278	37.4629	37.4391	37.41	37.3517	37.3317	37.3105	37.301	37.318	37.2639	37.4598	37.1577	37.2395	37.3617	37.3974	1.48876	1.38552	1.61335	1.71246	1.67082	1.65678	1.62131	1.42809	1.67857	1.65995	1.51408	1.4014
R244	Sensitive (IS)	Retest-Control
R245	Sensitive (IS)	Retest-Control	36.8996	36.821	36.7901	36.6954	36.6816	36.6352	36.7128	36.8381	36.9524	36.632	36.7803	36.7362	36.7657	36.6736	36.7337	36.7406	36.8156	36.9114	37.0519	36.8412	36.9044	37.0588	36.9753	36.9217	37.204	37.286	37.233	37.2452	37.3084	37.3195	37.302	37.1472	37.0422	36.9974	36.9236	2.03995	1.53515	2.09414	1.44922	1.5856	2.05199	1.7712	2.10048	1.74798	1.68958	1.89547	1.92721
R268	Sensitive (IS)	Retest-Control	37.065	37.1052	37.0098	37.1304	37.2224	37.2704	37.2931	37.3147	37.3114	37.2897	37.1321	37.0253	37.1536	37.1758	37.1648	37.0838	37.0959	37.0355	37.0082	37.0471	36.9666	36.9311	36.9716	37.0754	37.1514	37.185	37.2576	37.551	37.6183	37.378	37.2022	37.1262	37.1622	37.3579	37.0969	1.85536	1.75339	1.73508	1.75589	1.57639	1.53292	1.61194	1.69934	1.62685	1.43314	1.79215	1.67174
R260	Sensitive (IS)	Retest-Control	36.9126	37.0674	37.0869	37.0872	37.152	37.0332	37.1588	37.5677	37.8157	37.4204	37.3927	37.3897	37.3366	37.389	37.6689	38.0565	37.8033	37.8389	37.614	37.2081	37.4501	37.636	37.622	37.5213	37.463	37.4855	37.7186	37.9783	37.6359	37.446	37.613	37.5644	38.0419	38.5837	38.2407	1.51913	1.56937	1.44778	1.48093	1.59972	1.47293	2.31944	2.44767	2.58684	1.68871	1.53608	1.49885
R276	Sensitive (IS)	Retest-Control	36.638	36.703	36.68	36.5158	36.736	36.5313	36.562	36.8535	37.0545	37.1862	37.2224	37.212	36.919	36.8584	36.9577	36.825	36.8414	36.8749	37.0438	37.1836	36.9152	36.9414	37.1086	37.2739	37.2906	37.2934	37.1838	36.849	36.62	36.6957	37.0087	37.2378	37.2375	37.0422	36.9367	2.02268	2.43534	2.70106	2.14588	2.09129	1.28971	1.8365	1.7549	1.9542	1.77803	1.81168	1.84005
R284	Sensitive (IS)	Retest-Control	36.9034	36.8537	36.8704	36.8819	36.8494	36.7683	36.9356	36.9657	36.95	36.9221	36.6603	36.6021	36.7611	36.8535	38.51	38.0611	36.9679	37.0083	37.0022	37.0385	36.9718	36.9597	37.0277	36.7784	37.0356	37.0419	37.0559	37.0429	37.038	36.8626	36.8061	36.8851	36.9611	37.0409	37.0866	1.80192	1.89413	1.76194	1.75467	2.2324	1.09971	1.65371	1.67942	1.79713	1.94987	1.78325	1.78764
R307	Sensitive (IS)	Retest-Control	37.148	37.1436	37.2658	37.379	37.359	37.314	37.2945	37.1024	37.09	37.0942	36.8698	37.0528	37.2124	37.2334	37.2083	37.2024	37.2446	37.3163	37.2788	37.2755	37.3205	37.2976	37.3641	37.3435	37.389	37.3966	37.379	37.0915	37.2164	37.1807	37.2364	37.296	37.4575	37.6676	37.4583	1.87771	1.7947	1.80851	1.97296	1.87829	1.76227	1.75944	1.86806	1.77866	1.83838	1.80613	1.88504
R316	Sensitive (IS)	Retest-Control	37.0456	37.022	37.0177	37.0762	37.1534	37.1124	36.8865	36.9266	37.0374	36.9824	36.9848	36.9379	36.9848	37.4716	37.3958	37.143	37.0388	36.9278	37.3016	37.4423	37.124	37.131	37.2289	37.2029	37.1972	37.286	37.1908	36.9222	36.9512	36.9568	37.15	37.2231	36.8009	36.9664	37.1186	1.55761	1.64264	1.71615	1.44225	1.87092	1.72155	1.70534	1.42042	1.73284	1.84823	1.80899	1.6639
R327	Sensitive (IS)	Retest-Control	36.6358	36.7763	36.8213	36.8564	36.7792	36.5344	36.5295	36.6353	36.6065	36.6624	36.5762	36.575	36.4841	36.4231	36.5187	36.761	37.0804	37.1634	37.1164	36.9859	36.9415	36.941	36.9706	36.8575	36.6828	36.5281	36.5582	36.5917	36.9447	36.6628	36.9251	36.9451	37.2617	37.6506	37.2958	1.65307	1.73381	1.75916	1.8658	1.75589	1.9359	1.58151	1.66222	1.74327	1.82081	1.79049	1.61295
R333	Sensitive (IS)	Retest-Control	36.7127	36.8551	36.6734	36.7767	36.6934	36.9005	36.8967	36.8812	36.713	36.7514	36.1752	36.638	36.8128	36.9391	36.9256	36.9669	37.0233	37.1043	36.9899	36.7534	36.6929	36.7071	36.7933	36.7081	36.8777	36.9519	36.95	36.974	36.9587	36.8165	36.7842	36.8189	36.8203	36.8561	37.0792	1.50869	1.45586	1.42452	1.38305	1.3535	1.58114	1.28708	1.24879	1.49126	1.54229	1.35656	1.31581
[truncated: 93 more columns]

## Sheet: SelfAdmin
RatID	Group (II or IS)	Location of Water	Sequence of 22-Hour Self-Admin Sessions	Side Receiving N2O	TotHours	tN2O	tAir	tCenter	tMissing
R175	Insensitive	H2Osides	1	L	21.977	0	3.318	18.659
R177	Insensitive	H2Osides	1	R	21.977	0	0.033	21.944
R179	Insensitive	H2Osides	1	L	21.992	0	0	21.992
R186	Insensitive	H2Osides	1	R	21.992	0	2.395	19.597
R210	Insensitive	H2Osides	1	R	21.992	0	5.114	16.878
R224	Insensitive	H2Osides	1	L	21.992	0	0	21.992
R228	Insensitive	H2Osides	1	L	21.992	1.449	9.325	11.218
R229	Insensitive	H2Osides	1	R	21.992	0	8.372	13.62
R258	Insensitive	H2Osides	1	R	21.997	0.486	4.611	16.9
R272	Insensitive	H2Osides	1	L	21.997	0.27	0	21.727
R290	Insensitive	H2Osides	1	R	21.994	1.423	0.525	20.046
R297	Insensitive	H2Osides	1	L	21.994	0.386	6.766	14.842
R309	Insensitive	H2Osides	1	R	21.995	1.08	5.623	15.291
R320	Insensitive	H2Osides	1	L	21.995	0.87	8.461	12.664
R336	Insensitive	H2Osides	1	L	21.995	0.778	0.43	20.786
R341	Insensitive	H2Osides	1	R	21.995	0.042	2.333	19.62
R156	Sensitive	H2Osides	1	L	21.977	0.334	0	21.644
R160	Sensitive	H2Osides	1	R	21.977	0	0	21.977
R188	Sensitive	H2Osides	1	L	21.992	0	3.673	18.319
R198	Sensitive	H2Osides	1	R	21.992	0.521	14.595	6.876
R218	Sensitive	H2Osides	1	R	21.992	0	0	21.992
R226	Sensitive	H2Osides	1	L	21.992	0	0.111	21.88
R244	Sensitive	H2Osides	1	R	21.992	0.873	11.142	9.977
R245	Sensitive	H2Osides	1	L	21.992	0	0.348	21.644
R260	Sensitive	H2Osides	1	L	21.997	0	0	21.997
R268	Sensitive	H2Osides	1	R	21.997	0.742	0	21.255
R276	Sensitive	H2Osides	1	R	21.994	2.884	12.003	7.108
R284	Sensitive	H2Osides	1	L	21.994	0.48	0	21.515
R307	Sensitive	H2Osides	1	L	21.995	0	0.153	21.842
R316	Sensitive	H2Osides	1	R	21.995	0.02	0.325	21.649
R327	Sensitive	H2Osides	1	L	21.995	0	3.259	18.736
R333	Sensitive	H2Osides	1	R	21.995	0.658	16.42	4.917
R175	Insensitive	H2Osides	2	R	21.991	0.966	0	21.025
R177	Insensitive	H2Osides	2	L	21.991	0.183	0.083	21.725
R179	Insensitive	H2Osides	2	R	21.992	0	0	21.992
R186	Insensitive	H2Osides	2	L	21.992	2.41	0	19.582
R210	Insensitive	H2Osides	2	L	21.997	1.803	0.008	20.185
R224	Insensitive	H2Osides	2	R	21.997	0	0	21.997
R228	Insensitive	H2Osides	2	R	21.994	5.48	3.372	13.142
R229	Insensitive	H2Osides	2	L	21.994	15.309	2.195	4.49
R258	Insensitive	H2Osides	2	L	21.997	0.916	5.017	16.064
R272	Insensitive	H2Osides	2	R	21.997	0.003	1.022	20.972
R290	Insensitive	H2Osides	2	L	21.992	0.817	2.528	18.647
R297	Insensitive	H2Osides	2	R	21.992	0.828	2.298	18.866
R309	Insensitive	H2Osides	2	L	21.997	1.818	7.367	12.811
R320	Insensitive	H2Osides	2	R	21.997	1.543	7.773	12.681
R336	Insensitive	H2Osides	2	R	21.995	1.666	5.986	14.343
R341	Insensitive	H2Osides	2	L	21.995	1.661	2.261	18.073
R156	Sensitive	H2Osides	2	R	21.991	0	5.406	16.585
R160	Sensitive	H2Osides	2	L	21.991	0	0	21.991
R188	Sensitive	H2Osides	2	R	21.992	1.147	0	20.845
R198	Sensitive	H2Osides	2	L	21.992	0.666	13.254	8.072
R218	Sensitive	H2Osides	2	L	21.997	0	0	21.997
R226	Sensitive	H2Osides	2	R	21.997	1	0	20.997
R244	Sensitive	H2Osides	2	L	21.994	3.21	4.548	14.236
R245	Sensitive	H2Osides	2	R	21.994	0	0	21.994
R260	Sensitive	H2Osides	2	R	21.997	0	0	21.997
R268	Sensitive	H2Osides	2	L	21.997	0	4.691	17.306
R276	Sensitive	H2Osides	2	L	21.992	0.39	9.331	12.271
R284	Sensitive	H2Osides	2	R	21.992	0	0	21.992
R307	Sensitive	H2Osides	2	R	21.997	0	0	21.997
R316	Sensitive	H2Osides	2	L	21.997	0	0	21.997
R327	Sensitive	H2Osides	2	R	21.995	0.689	0	21.306
R333	Sensitive	H2Osides	2	L	21.995	0.848	17.425	3.721
R175	Insensitive	H2Osides	3	L	21.992	0	1.533	20.458
R177	Insensitive	H2Osides	3	R	21.992	0	0.15	21.841
R179	Insensitive	H2Osides	3	L	21.989	0	0	21.989
R186	Insensitive	H2Osides	3	R	21.989	0	4.366	17.623
R210	Insensitive	H2Osides	3	R	21.995	0	6.763	15.231
R224	Insensitive	H2Osides	3	L	21.995	0	0	21.995
R228	Insensitive	H2Osides	3	L	21.995	6.381	6.279	9.335
R229	Insensitive	H2Osides	3	R	21.995	16.344	0.2	5.451
R258	Insensitive	H2Osides	3	R	21.992	3.891	5.183	12.918
R272	Insensitive	H2Osides	3	L	21.992	10.937	0	11.055
R290	Insensitive	H2Osides	3	R	21.992	0.661	2.84	18.49
R297	Insensitive	H2Osides	3	L	21.992	0.687	7.008	14.297
R309	Insensitive	H2Osides	3	R	21.997	2.436	6.366	13.195
R320	Insensitive	H2Osides	3	L	21.997	1.111	14.072	6.814
R336	Insensitive	H2Osides	3	L	21.995	0.875	4.792	16.327
R341	Insensitive	H2Osides	3	R	21.995	1.697	4.089	16.209
R156	Sensitive	H2Osides	3	L	21.992	0.649	0	21.342
R160	Sensitive	H2Osides	3	R	21.992	0	0	21.992
R188	Sensitive	H2Osides	3	L	21.989	0.044	4.497	17.448
R198	Sensitive	H2Osides	3	R	21.989	0.467	11.755	9.767
R218	Sensitive	H2Osides	3	R	21.995	0.005	0	21.989
R226	Sensitive	H2Osides	3	L	21.995	0	1.7	20.295
R244	Sensitive	H2Osides	3	R	21.995	2.63	12.009	7.356
R245	Sensitive	H2Osides	3	L	21.995	0	0.402	21.592
R260	Sensitive	H2Osides	3	L	21.992	0	0	21.992
R268	Sensitive	H2Osides	3	R	21.992	0.85	0	21.141
R276	Sensitive	H2Osides	3	R	21.992	0.911	6.116	14.964
R284	Sensitive	H2Osides	3	L	21.992	0	0	21.992
R307	Sensitive	H2Osides	3	L	21.997	0	0	21.997
R316	Sensitive	H2Osides	3	R	21.997	0	0	21.997
R327	Sensitive	H2Osides	3	L	21.995	1.514	0	20.48
R333	Sensitive	H2Osides	3	R	21.995	0.707	13.668	7.62
R175	Insensitive	H2Osides	4	R	21.991	1.916	0	20.075
R177	Insensitive	H2Osides	4	L	21.991	0.683	0.05	21.258
R179	Insensitive	H2Osides	4	R	21.992	0	0	21.992
R186	Insensitive	H2Osides	4	L	21.992	3.818	0	18.174
R210	Insensitive	H2Osides	4	L	21.995	2.533	0	19.462
R224	Insensitive	H2Osides	4	R	21.995	0	0	21.995
R228	Insensitive	H2Osides	4	R	21.995	11.093	2.581	8.321
R229	Insensitive	H2Osides	4	L	21.995	0	9.114	12.881
R258	Insensitive	H2Osides	4	L	21.992	1.565	3.801	16.626
R272	Insensitive	H2Osides	4	R	21.992	0	17.583	4.409
R290	Insensitive	H2Osides	4	L	21.997	0.66	3.815	17.521
R297	Insensitive	H2Osides	4	R	21.997	1.205	4.92	15.872
R309	Insensitive	H2Osides	4	L	21.997	3.267	4.859	13.871
R320	Insensitive	H2Osides	4	R	21.997	4.98	8.403	8.614
R336	Insensitive	H2Osides	4	R	21.995	3.93	0	18.065
R341	Insensitive	H2Osides	4	L	21.995	2.294	2.911	16.79
R156	Sensitive	H2Osides	4	R	21.991	0	5.842	16.15
R160	Sensitive	H2Osides	4	L	21.991	0	0	21.991
R188	Sensitive	H2Osides	4	R	21.992	7.246	0	14.746
R198	Sensitive	H2Osides	4	L	21.992	0.933	10.006	11.053
R218	Sensitive	H2Osides	4	L	21.995	0	0	21.995
R226	Sensitive	H2Osides	4	R	21.995	1.776	0	20.218
R244	Sensitive	H2Osides	4	L	21.995	6.746	8.262	6.987
R245	Sensitive	H2Osides	4	R	21.995	0.242	0	21.753
R260	Sensitive	H2Osides	4	R	21.992	0	0	21.992
R268	Sensitive	H2Osides	4	L	21.992	0	2.728	19.264
R276	Sensitive	H2Osides	4	L	21.997	0.849	6.547	14.601
R284	Sensitive	H2Osides	4	R	21.997	1.439	0.017	20.542
R307	Sensitive	H2Osides	4	R	21.997	0	0	21.997
R316	Sensitive	H2Osides	4	L	21.997	0	0	21.997
R327	Sensitive	H2Osides	4	R	21.995	0	4.612	17.383
R333	Sensitive	H2Osides	4	L	21.995	1.091	11.987	8.917
R175	Insensitive	H2Osides	5	L	21.992	0	0.567	21.425
R177	Insensitive	H2Osides	5	R	21.992	0.317	0.383	21.292
R179	Insensitive	H2Osides	5	L	21.992	0	0	21.992
R186	Insensitive	H2Osides	5	R	21.992	0	4.353	17.639
R210	Insensitive	H2Osides	5	R	21.994	0	6.305	15.689
R224	Insensitive	H2Osides	5	L	21.994	0	0	21.994
R228	Insensitive	H2Osides	5	L	21.995	8.42	4.686	8.889
R229	Insensitive	H2Osides	5	R	21.995	0	0	21.995
R258	Insensitive	H2Osides	5	R	21.997	10.872	1.836	9.289
R272	Insensitive	H2Osides	5	L	21.997	15.933	0	6.064
R290	Insensitive	H2Osides	5	R	21.997	0.679	7.466	13.852
R297	Insensitive	H2Osides	5	L	21.997	0.869	4.834	16.295
R309	Insensitive	H2Osides	5	R	21.997	1.942	4.272	15.783
R320	Insensitive	H2Osides	5	L	21.997	1.545	5.505	14.947
R336	Insensitive	H2Osides	5	L	21.992	3.7	2.622	15.67
R341	Insensitive	H2Osides	5	R	21.992	0.295	6.064	15.633
R156	Sensitive	H2Osides	5	L	21.992	0.925	0	21.067
R160	Sensitive	H2Osides	5	R	21.992	0	0.067	21.925
R188	Sensitive	H2Osides	5	L	21.992	0.022	4.95	17.019
R198	Sensitive	H2Osides	5	R	21.992	0.886	11.636	9.469
R218	Sensitive	H2Osides	5	R	21.994	0.003	0	21.992
R226	Sensitive	H2Osides	5	L	21.994	0	4.047	17.948
R244	Sensitive	H2Osides	5	R	21.995	5.237	5.436	11.322
R245	Sensitive	H2Osides	5	L	21.995	0	1.895	20.1
R260	Sensitive	H2Osides	5	L	21.997	0	0	21.997
R268	Sensitive	H2Osides	5	R	21.997	1.345	0	20.652
R276	Sensitive	H2Osides	5	R	21.997	0.395	8.557	13.045
R284	Sensitive	H2Osides	5	L	21.997	0.011	0.434	21.552
R307	Sensitive	H2Osides	5	L	21.997	0.102	0	21.894
R316	Sensitive	H2Osides	5	R	21.997	0	0	21.997
R327	Sensitive	H2Osides	5	L	21.992	1.091	0	20.901
R333	Sensitive	H2Osides	5	R	21.992	0.914	15.088	5.99
R175	Insensitive	H2Osides	6	R	21.992	2.006	1.367	18.619
R177	Insensitive	H2Osides	6	L	21.992	14.648	0.05	7.294
R179	Insensitive	H2Osides	6	R	21.992	0	0	21.992
R186	Insensitive	H2Osides	6	L	21.992	3.037	0	18.954
R210	Insensitive	H2Osides	6	L	21.992	0.003	0	21.989
R224	Insensitive	H2Osides	6	R	21.992	0	0	21.992
R228	Insensitive	H2Osides	6	R	21.997	13.316	1.013	7.668
R229	Insensitive	H2Osides	6	L	21.997	0	14.889	7.108
R258	Insensitive	H2Osides	6	L	21.994	3.79	6.147	12.058
R272	Insensitive	H2Osides	6	R	21.994	0	10.213	11.781
R290	Insensitive	H2Osides	6	L	21.997	1.243	4.291	16.463
R297	Insensitive	H2Osides	6	R	21.997	2.551	1.842	17.605
R309	Insensitive	H2Osides	6	L	21.992	8.01	4.014	9.968
R320	Insensitive	H2Osides	6	R	21.992	5.305	7.389	9.298
R336	Insensitive	H2Osides	6	R	21.992	4.316	1.292	16.384
R341	Insensitive	H2Osides	6	L	21.992	3.3	2.13	16.562
R156	Sensitive	H2Osides	6	R	21.992	0	11.666	10.325
R160	Sensitive	H2Osides	6	L	21.992	0.133	0	21.858
R188	Sensitive	H2Osides	6	R	21.992	9.425	0	12.567
R198	Sensitive	H2Osides	6	L	21.992	1.289	8.47	12.233
R218	Sensitive	H2Osides	6	L	21.992	0	7.99	14.002
R226	Sensitive	H2Osides	6	R	21.992	0	0	21.992
R244	Sensitive	H2Osides	6	L	21.997	0	12.519	9.478
R245	Sensitive	H2Osides	6	R	21.997	1.503	0	20.495
R260	Sensitive	H2Osides	6	R	21.994	0.028	0	21.966
R268	Sensitive	H2Osides	6	L	21.994	0	6.944	15.05
R276	Sensitive	H2Osides	6	L	21.997	0.914	7.292	13.791
R284	Sensitive	H2Osides	6	R	21.997	0.084	0.092	21.822
R307	Sensitive	H2Osides	6	R	21.992	0	0	21.992
R316	Sensitive	H2Osides	6	L	21.992	0	0	21.992
R327	Sensitive	H2Osides	6	R	21.992	0	6.641	15.35
R333	Sensitive	H2Osides	6	L	21.992	1.093	12.072	8.827
R175	Insensitive	H2Osides	7	L	21.992	0.792	6.3	14.9
R177	Insensitive	H2Osides	7	R	21.992	2.666	2.375	16.95
R179	Insensitive	H2Osides	7	L	21.992	0	0	21.992
R186	Insensitive	H2Osides	7	R	21.992	0	5.069	16.923
R210	Insensitive	H2Osides	7	R	21.992	0	0	21.992
R224	Insensitive	H2Osides	7	L	21.992	0.006	0	21.986
R228	Insensitive	H2Osides	7	L	21.997	5.056	5.984	10.957
R229	Insensitive	H2Osides	7	R	21.997	0	8.272	13.725
R258	Insensitive	H2Osides	7	R	21.995	8.73	2.829	10.435
R272	Insensitive	H2Osides	7	L	21.995	3.144	0	18.851
R290	Insensitive	H2Osides	7	R	16.503	1.768	0.996	13.738	5.5
R297	Insensitive	H2Osides	7	L	16.503	0.05	4.453	12	5.5
R309	Insensitive	H2Osides	7	R	21.997	4.3	3.339	14.358
R320	Insensitive	H2Osides	7	L	21.997	5.47	8.539	7.989
R336	Insensitive	H2Osides	7	L	21.992	3.392	9.816	8.783
R341	Insensitive	H2Osides	7	R	21.992	0	3.502	18.489
R156	Sensitive	H2Osides	7	L	21.992	1.749	0	20.242
R160	Sensitive	H2Osides	7	R	21.992	0.4	0	21.592
R188	Sensitive	H2Osides	7	L	21.992	13.43	2.019	6.543
R198	Sensitive	H2Osides	7	R	21.992	0.96	11.364	9.669
R218	Sensitive	H2Osides	7	R	21.992	4.746	1.266	15.98
R226	Sensitive	H2Osides	7	L	21.992	0.858	7.858	13.275
R244	Sensitive	H2Osides	7	R	21.997	4.395	0.148	17.455
R245	Sensitive	H2Osides	7	L	21.997	0	6.055	15.942
R260	Sensitive	H2Osides	7	L	21.995	0	0	21.995
R268	Sensitive	H2Osides	7	R	21.995	4.306	0	17.688
R276	Sensitive	H2Osides	7	R	16.503	0.764	5.444	10.294	5.5
R284	Sensitive	H2Osides	7	L	16.503	0.031	0.236	16.236	5.5
R307	Sensitive	H2Osides	7	L	21.997	0	0.561	21.436
R316	Sensitive	H2Osides	7	R	21.997	0	0	21.997
R327	Sensitive	H2Osides	7	L	21.992	4.113	0	17.879
R333	Sensitive	H2Osides	7	R	21.992	1.398	12.214	8.38
R175	Insensitive	H2Osides	8	R	21.991	2.941	1.683	17.367
R177	Insensitive	H2Osides	8	L	21.991	3	4.917	14.075
R179	Insensitive	H2Osides	8	R	21.997	0	0	21.997
R186	Insensitive	H2Osides	8	L	21.997	7.68	0	14.318
R210	Insensitive	H2Osides	8	L	21.992	0.947	6.204	14.841
R224	Insensitive	H2Osides	8	R	21.992	0	0	21.992
R228	Insensitive	H2Osides	8	R	21.992	11.331	2.123	8.537
R229	Insensitive	H2Osides	8	L	21.992	8.2	4.1	9.692
R258	Insensitive	H2Osides	8	L	21.997	5.183	2.1	14.714
R272	Insensitive	H2Osides	8	R	21.997	0	0	21.997
R290	Insensitive	H2Osides	8	L	21.992	1.112	2.25	18.629
R297	Insensitive	H2Osides	8	R	21.992	4.343	3.165	14.484
R309	Insensitive	H2Osides	8	L	21.997	2.869	4.842	14.286
R320	Insensitive	H2Osides	8	R	21.997	14.194	0	7.804
R336	Insensitive	H2Osides	8	R	21.991	9.967	2.605	9.42
R341	Insensitive	H2Osides	8	L	21.991	6.017	0	15.974
R156	Sensitive	H2Osides	8	R	21.991	0.042	3.517	18.433
R160	Sensitive	H2Osides	8	L	21.991	0	0.35	21.642
R188	Sensitive	H2Osides	8	R	21.997	12.695	2.495	6.807
R198	Sensitive	H2Osides	8	L	21.997	1.447	15.031	5.519
R218	Sensitive	H2Osides	8	L	21.992	3.375	9.284	9.333
R226	Sensitive	H2Osides	8	R	21.992	0.565	6.131	15.295
R244	Sensitive	H2Osides	8	L	21.992	0	2.925	19.067
R245	Sensitive	H2Osides	8	R	21.992	5.38	0.003	16.609
R260	Sensitive	H2Osides	8	R	21.997	0.12	0	21.877
R268	Sensitive	H2Osides	8	L	21.997	0	12.718	9.279
R276	Sensitive	H2Osides	8	L	21.992	0.717	8.436	12.839
R284	Sensitive	H2Osides	8	R	21.992	0.091	0.425	21.476
R307	Sensitive	H2Osides	8	R	21.997	0	0	21.997
R316	Sensitive	H2Osides	8	L	21.997	0	0	21.997
R327	Sensitive	H2Osides	8	R	21.991	0	3.278	18.714
R333	Sensitive	H2Osides	8	L	21.991	1.622	10.983	9.387
R175	Insensitive	H2Ocentral	9	L	21.992	1.83	2.41	17.75
R177	Insensitive	H2Ocentral	9	R	21.992	3.37	7.32	11.31
R179	Insensitive	H2Ocentral	9	L	21.992	0	0	21.99
R186	Insensitive	H2Ocentral	9	R	21.992	0	2.52	19.47
R210	Insensitive	H2Ocentral	9	R	21.992	1.76	4.69	15.55
R224	Insensitive	H2Ocentral	9	L	21.992	0	0	21.99
R228	Insensitive	H2Ocentral	9	L	21.994	12.47	1.66	7.86
R229	Insensitive	H2Ocentral	9	R	21.994	12.79	1.91	7.29
R258	Insensitive	H2Ocentral	9	R	21.995	7.48	0.52	13.99
R272	Insensitive	H2Ocentral	9	L	21.995	2.14	0	19.86
R290	Insensitive	H2Ocentral	9	R					22
R297	Insensitive	H2Ocentral	9	L					22
R309	Insensitive	H2Ocentral	9	R	21.997	6.58	2.38	13.04
R320	Insensitive	H2Ocentral	9	L	21.997	7.83	6.03	8.14
R336	Insensitive	H2Ocentral	9	L	21.992	6	9.42	6.57
R341	Insensitive	H2Ocentral	9	R	21.992	0	10.61	11.39
R156	Sensitive	H2Ocentral	9	L	21.992	1.75	0	20.24
R160	Sensitive	H2Ocentral	9	R	21.992	0	0	21.99
R188	Sensitive	H2Ocentral	9	L	21.992	8.04	1.85	12.1
R198	Sensitive	H2Ocentral	9	R	21.992	1.39	10.37	10.23
R218	Sensitive	H2Ocentral	9	R	21.992	5.17	2.41	14.42
R226	Sensitive	H2Ocentral	9	L	21.992	0.83	6.78	14.38
R244	Sensitive	H2Ocentral	9	R	21.994	0.42	0.73	20.84
R245	Sensitive	H2Ocentral	9	L	21.994	0	6.01	15.98
R260	Sensitive	H2Ocentral	9	L	21.995	0	0	22
R268	Sensitive	H2Ocentral	9	R	21.995	0	0	22
R276	Sensitive	H2Ocentral	9	R					22
R284	Sensitive	H2Ocentral	9	L					22
R307	Sensitive	H2Ocentral	9	L	21.997	0	0	22
R316	Sensitive	H2Ocentral	9	R	21.997	0	0	22
R327	Sensitive	H2Ocentral	9	L	21.992	8.57	0	13.43
R333	Sensitive	H2Ocentral	9	R	21.992	1.55	8.61	11.84
R175	Insensitive	H2Ocentral	10	R	21.995	1.4	2.54	18.05
R177	Insensitive	H2Ocentral	10	L	21.995	2.67	1.48	17.85
R179	Insensitive	H2Ocentral	10	R	21.983	0	0	21.98
R186	Insensitive	H2Ocentral	10	L	21.983	13.17	0	8.82
R210	Insensitive	H2Ocentral	10	L	21.992	2.25	2.14	17.6
R224	Insensitive	H2Ocentral	10	R	21.992	0	0	21.99
R228	Insensitive	H2Ocentral	10	R	21.995	11.79	1.86	8.34
R229	Insensitive	H2Ocentral	10	L	21.995	14.02	2.37	5.6
R258	Insensitive	H2Ocentral	10	L	21.995	0	3.23	18.76
R272	Insensitive	H2Ocentral	10	R	21.995	0	15.66	6.33
R290	Insensitive	H2Ocentral	10	L	21.997	1.26	3.6	17.14
R297	Insensitive	H2Ocentral	10	R	21.997	1.38	4.78	15.84
R309	Insensitive	H2Ocentral	10	L	21.992	4.62	1.47	15.9
R320	Insensitive	H2Ocentral	10	R	21.992	12.65	0	9.34
R336	Insensitive	H2Ocentral	10	R	21.994	10.17	3.37	8.46
R341	Insensitive	H2Ocentral	10	L	21.994	1.25	0	20.74
R156	Sensitive	H2Ocentral	10	R	21.995	0	11.58	10.42
R160	Sensitive	H2Ocentral	10	L	21.995	0.03	2.69	19.27
R188	Sensitive	H2Ocentral	10	R	21.983	13.79	0.99	7.2
R198	Sensitive	H2Ocentral	10	L	21.983	1.55	11.28	9.16
R218	Sensitive	H2Ocentral	10	L	21.992	1.13	7.99	12.88
R226	Sensitive	H2Ocentral	10	R	21.992	0.64	7.86	13.5
R244	Sensitive	H2Ocentral	10	L	21.995	0	3.56	18.44
R245	Sensitive	H2Ocentral	10	R	21.995	2.26	0	19.73
R260	Sensitive	H2Ocentral	10	R	21.995	0	0	22
R268	Sensitive	H2Ocentral	10	L	21.995	0	0	22
R276	Sensitive	H2Ocentral	10	L	21.997	1.2	8.83	11.97
R284	Sensitive	H2Ocentral	10	R	21.997	0	0	22
R307	Sensitive	H2Ocentral	10	R	21.992	0	0	21.99
R316	Sensitive	H2Ocentral	10	L	21.992	0	0	21.99
R327	Sensitive	H2Ocentral	10	R	21.994	5.47	3.37	13.16
R333	Sensitive	H2Ocentral	10	L	21.994	1.08	8.72	12.2
R175	Insensitive	H2Ocentral	11	L	21.992	3.1	7.15	11.74
R177	Insensitive	H2Ocentral	11	R	21.992	3.77	9.5	8.72
R179	Insensitive	H2Ocentral	11	L	21.995	0	0	22
R186	Insensitive	H2Ocentral	11	R	21.995	0	1.92	20.07
R210	Insensitive	H2Ocentral	11	R	21.994	1.88	4.86	15.25
R224	Insensitive	H2Ocentral	11	L	21.994	0	0	21.99
R228	Insensitive	H2Ocentral	11	L	21.995	13.13	1.95	6.92
R229	Insensitive	H2Ocentral	11	R	21.995	11.47	1.17	9.35
R258	Insensitive	H2Ocentral	11	R	22.069	10.74	0.04	11.29
R272	Insensitive	H2Ocentral	11	L	22.069	14.73	0	7.34
R290	Insensitive	H2Ocentral	11	R	21.997	1.46	9.06	11.47
R297	Insensitive	H2Ocentral	11	L	21.997	1.54	1.58	18.88
R309	Insensitive	H2Ocentral	11	R	21.992	5.12	1.85	15.03
R320	Insensitive	H2Ocentral	11	L	21.992	14.58	1.86	5.55
R336	Insensitive	H2Ocentral	11	L	21.994	5.65	8.05	8.29
R341	Insensitive	H2Ocentral	11	R	21.994	0	9.23	12.76
R156	Sensitive	H2Ocentral	11	L	21.992	0	0	21.99
R160	Sensitive	H2Ocentral	11	R	21.992	2.7	0.05	19.24
R188	Sensitive	H2Ocentral	11	L	21.995	12.95	0.31	8.74
R198	Sensitive	H2Ocentral	11	R	21.995	3.02	12.18	6.8
R218	Sensitive	H2Ocentral	11	R	21.994	4.41	7.9	9.68
R226	Sensitive	H2Ocentral	11	L	21.994	0.87	4.83	16.3
R244	Sensitive	H2Ocentral	11	R	21.995	3.79	3.91	14.3
R245	Sensitive	H2Ocentral	11	L	21.995	0	11.22	10.78
R260	Sensitive	H2Ocentral	11	L	22.069	0.03	0	22.04
R268	Sensitive	H2Ocentral	11	R	22.069	0	0	22.07
R276	Sensitive	H2Ocentral	11	R	21.997	2.44	5.47	14.09
R284	Sensitive	H2Ocentral	11	L	21.997	0	0	22
R307	Sensitive	H2Ocentral	11	L	21.992	0	1.2	20.8
R316	Sensitive	H2Ocentral	11	R	21.992	0	0	21.99
R327	Sensitive	H2Ocentral	11	L	21.994	12.2	1.48	8.31
R333	Sensitive	H2Ocentral	11	R	21.994	1.26	10.24	10.5
R175	Insensitive	H2Ocentral	12	R	21.989	0.55	10.93	10.51
R177	Insensitive	H2Ocentral	12	L	21.989	4.68	10.28	7.02
R179	Insensitive	H2Ocentral	12	R	21.995	0	0	22
R186	Insensitive	H2Ocentral	12	L	21.995	13.1	0	8.9
R210	Insensitive	H2Ocentral	12	L	21.995	3.26	2.15	16.58
R224	Insensitive	H2Ocentral	12	R	21.995	0	0	22
R228	Insensitive	H2Ocentral	12	R	21.995	11.77	1.7	8.52
R229	Insensitive	H2Ocentral	12	L	21.995	0	7.33	14.66
R258	Insensitive	H2Ocentral	12	L	21.995	7.67	1.13	13.19
R272	Insensitive	H2Ocentral	12	R	21.995	0.01	0.09	21.9
R290	Insensitive	H2Ocentral	12	L	21.997	1.05	2.63	18.31
R297	Insensitive	H2Ocentral	12	R	21.997	3.22	0.91	17.87
R309	Insensitive	H2Ocentral	12	L	21.991	15.23	1.11	5.65
R320	Insensitive	H2Ocentral	12	R	21.991	15.28	1.71	5.01
R336	Insensitive	H2Ocentral	12	R	21.995	3.68	3.95	14.36
R341	Insensitive	H2Ocentral	12	L	21.995	6.74	0	15.25
R156	Sensitive	H2Ocentral	12	R	21.989	0	2.7	19.29
R160	Sensitive	H2Ocentral	12	L	21.989	0.02	10.45	11.52
R188	Sensitive	H2Ocentral	12	R	21.995	0	7.96	14.04
R198	Sensitive	H2Ocentral	12	L	21.995	3.46	10.33	8.2
R218	Sensitive	H2Ocentral	12	L	21.995	11.85	1.81	8.33
R226	Sensitive	H2Ocentral	12	R	21.995	1.48	6.85	13.66
R244	Sensitive	H2Ocentral	12	L	21.995	0	3.68	18.32
R245	Sensitive	H2Ocentral	12	R	21.995	10.63	0.01	11.35
R260	Sensitive	H2Ocentral	12	R	21.995	0.01	0.01	21.98
R268	Sensitive	H2Ocentral	12	L	21.995	0.11	0	21.89
R276	Sensitive	H2Ocentral	12	L	21.997	2.91	7.45	11.63
R284	Sensitive	H2Ocentral	12	R	21.997	0	0	22
R307	Sensitive	H2Ocentral	12	R	21.991	0	0	21.99
R316	Sensitive	H2Ocentral	12	L	21.991	0	0	21.99
R327	Sensitive	H2Ocentral	12	R	21.995	16.23	1.38	4.38
R333	Sensitive	H2Ocentral	12	L	21.995	1.93	4.65	15.41
R175	Insensitive	H2Ocentral	13	L	21.992	1.95	12.96	7.09
R177	Insensitive	H2Ocentral	13	R	21.992	10.2	6.66	5.13
R179	Insensitive	H2Ocentral	13	L	21.994	0.03	0	21.97
R186	Insensitive	H2Ocentral	13	R	21.994	0	5.62	16.37
R210	Insensitive	H2Ocentral	13	R	21.994	0	6.45	15.55
R224	Insensitive	H2Ocentral	13	L	21.994	0.01	0	21.99
R228	Insensitive	H2Ocentral	13	L	21.994	14.57	2.16	5.27
R229	Insensitive	H2Ocentral	13	R	21.994	11.15	3.38	7.47
R258	Insensitive	H2Ocentral	13	R	21.997	13.37	0.31	8.32
R272	Insensitive	H2Ocentral	13	L	21.997	10.14	0	11.86
R290	Insensitive	H2Ocentral	13	R	21.997	2.29	1.6	18.11
R297	Insensitive	H2Ocentral	13	L	21.997	3.02	1.51	17.47
R309	Insensitive	H2Ocentral	13	R	21.992	6.55	1.84	13.6
R320	Insensitive	H2Ocentral	13	L	21.992	13.45	2.14	6.4
R336	Insensitive	H2Ocentral	13	L	21.994	7.78	6.16	8.05
R341	Insensitive	H2Ocentral	13	R	21.994	0	10.15	11.85
R156	Sensitive	H2Ocentral	13	L	21.992	6.7	0	15.29
R160	Sensitive	H2Ocentral	13	R	21.992	0.02	5.37	16.61
R188	Sensitive	H2Ocentral	13	L	21.994	10.32	1.84	9.84
R198	Sensitive	H2Ocentral	13	R	21.994	1.94	9.37	10.68
R218	Sensitive	H2Ocentral	13	R	21.994	12.45	2.97	6.58
R226	Sensitive	H2Ocentral	13	L	21.994	1.7	0	20.29
R244	Sensitive	H2Ocentral	13	R	21.994	4.66	3.76	13.57
R245	Sensitive	H2Ocentral	13	L	21.994	0	11.44	10.56
R260	Sensitive	H2Ocentral	13	L	21.997	0	0	22
R268	Sensitive	H2Ocentral	13	R	21.997	0	0	22
R276	Sensitive	H2Ocentral	13	R	21.997	3.46	2.78	15.77
R284	Sensitive	H2Ocentral	13	L	21.997	0	0	22
R307	Sensitive	H2Ocentral	13	L	21.992	0	1.36	20.63
R316	Sensitive	H2Ocentral	13	R	21.992	0	0	21.99
R327	Sensitive	H2Ocentral	13	L	21.994	13.34	2.97	5.68
R333	Sensitive	H2Ocentral	13	R	21.994	2.31	9.08	10.6
R175	Insensitive	H2Ocentral	14	R	21.992	1.7	3.38	16.91
R177	Insensitive	H2Ocentral	14	L	21.992	10.88	0.95	10.16
R179	Insensitive	H2Ocentral	14	R	21.994	0	0	21.99
R186	Insensitive	H2Ocentral	14	L	21.994	15.75	0	6.25
R210	Insensitive	H2Ocentral	14	L	21.992	5.54	0	16.45
R224	Insensitive	H2Ocentral	14	R	21.992	0	0	21.99
R228	Insensitive	H2Ocentral	14	R	21.994	12.25	1.52	8.23
R229	Insensitive	H2Ocentral	14	L	21.994	13.63	1.49	6.88
R258	Insensitive	H2Ocentral	14	L	21.991	11.34	3.08	7.58
R272	Insensitive	H2Ocentral	14	R	21.991	0	6.59	15.4
R290	Insensitive	H2Ocentral	14	L	21.997	1.4	2.32	18.29
R297	Insensitive	H2Ocentral	14	R	21.997	4.13	2.81	15.06
R309	Insensitive	H2Ocentral	14	L	21.997	13.19	2.31	6.49
R320	Insensitive	H2Ocentral	14	R	21.997	17.14	0.87	3.99
R336	Insensitive	H2Ocentral	14	R	21.994	8.46	6.14	7.4
R341	Insensitive	H2Ocentral	14	L	21.994	6.87	0	15.13
R156	Sensitive	H2Ocentral	14	R	21.992	0	10.81	11.18
R160	Sensitive	H2Ocentral	14	L	21.992	0	0	21.99
R188	Sensitive	H2Ocentral	14	R	21.994	16.57	1.05	4.37
R198	Sensitive	H2Ocentral	14	L	21.994	0.26	9.1	12.63
R218	Sensitive	H2Ocentral	14	L	21.992	7.22	6.16	8.61
R226	Sensitive	H2Ocentral	14	R	21.992	0	2.61	19.38
R244	Sensitive	H2Ocentral	14	L	21.994	3.22	4.39	14.38
R245	Sensitive	H2Ocentral	14	R	21.994	8.58	0.03	13.39
R260	Sensitive	H2Ocentral	14	R	21.991	0	0	21.99
R268	Sensitive	H2Ocentral	14	L	21.991	0	0	21.99
R276	Sensitive	H2Ocentral	14	L	21.997	1.81	5.97	14.22
R284	Sensitive	H2Ocentral	14	R	21.997	0.01	0.01	21.98
R307	Sensitive	H2Ocentral	14	R	21.997	0	0	22
R316	Sensitive	H2Ocentral	14	L	21.997	0	0	22
R327	Sensitive	H2Ocentral	14	R	21.994	17.37	0.4	4.23
R333	Sensitive	H2Ocentral	14	L	21.994	1.91	6.46	13.62
R175	Insensitive	H2Ocentral	15	L	21.997	2.42	7.58	12
R177	Insensitive	H2Ocentral	15	R	21.997	16.73	2.37	2.9
R179	Insensitive	H2Ocentral	15	L	21.995	0	0	22
R186	Insensitive	H2Ocentral	15	R	21.995	10.16	3.07	8.77
R210	Insensitive	H2Ocentral	15	R	21.992	0	4.45	17.54
R224	Insensitive	H2Ocentral	15	L	21.992	0	0.01	21.99
R228	Insensitive	H2Ocentral	15	L	21.994	11.43	2.88	7.68
R229	Insensitive	H2Ocentral	15	R	21.994	0	4.05	17.95
R258	Insensitive	H2Ocentral	15	R	21.992	15.11	0.02	6.86
R272	Insensitive	H2Ocentral	15	L	21.992	8.64	0	13.36
R290	Insensitive	H2Ocentral	15	R	21.99	1.65	1.79	18.55
R297	Insensitive	H2Ocentral	15	L	21.99	1.35	1.23	19.41
R309	Insensitive	H2Ocentral	15	R	21.997	14.87	1.9	5.23
R320	Insensitive	H2Ocentral	15	L	21.997	15.7	1.45	4.85
R336	Insensitive	H2Ocentral	15	L	21.995	8.68	6.95	6.37
R341	Insensitive	H2Ocentral	15	R	21.995	0	5.95	16.05
R156	Sensitive	H2Ocentral	15	L	21.997	2.27	0	19.73
R160	Sensitive	H2Ocentral	15	R	21.997	1.65	14	6.35
R188	Sensitive	H2Ocentral	15	L	21.995	14.89	1.21	5.9
R198	Sensitive	H2Ocentral	15	R	21.995	1.52	12.26	8.21
R218	Sensitive	H2Ocentral	15	R	21.992	14.06	1.84	6.09
R226	Sensitive	H2Ocentral	15	L	21.992	1.46	0	20.53
R244	Sensitive	H2Ocentral	15	R	21.994	0	5.61	16.38
R245	Sensitive	H2Ocentral	15	L	21.994	0	6.37	15.63
R260	Sensitive	H2Ocentral	15	L	21.992	0	0	21.99
R268	Sensitive	H2Ocentral	15	R	21.992	0	0	21.99
R276	Sensitive	H2Ocentral	15	R	21.99	4.27	2.7	15.02
R284	Sensitive	H2Ocentral	15	L	21.99	0.01	0.01	21.98
R307	Sensitive	H2Ocentral	15	L	21.997	0	0	22
R316	Sensitive	H2Ocentral	15	R	21.997	0	0	22
R327	Sensitive	H2Ocentral	15	L	21.995	13.55	4	4.45
R333	Sensitive	H2Ocentral	15	R	21.995	3.49	8.68	9.83
R175	Insensitive	H2Ocentral	16	R	21.992	5.36	5.72	10.92
R177	Insensitive	H2Ocentral	16	L	21.992	13.28	3.31	5.4
R179	Insensitive	H2Ocentral	16	R	21.994	0	0	21.99
R186	Insensitive	H2Ocentral	16	L	21.994	12.31	2.25	7.43
R210	Insensitive	H2Ocentral	16	L	21.992	10.4	0	11.59
R224	Insensitive	H2Ocentral	16	R	21.992	0	0	21.99
R228	Insensitive	H2Ocentral	16	R	21.992	15.5	0.41	6.08
R229	Insensitive	H2Ocentral	16	L	21.992	14.54	2.08	5.38
R258	Insensitive	H2Ocentral	16	L	21.992	0	5.82	16.18
R272	Insensitive	H2Ocentral	16	R	21.992	0	6.04	15.96
R290	Insensitive	H2Ocentral	16	L	21.995	1.04	1.72	19.24
R297	Insensitive	H2Ocentral	16	R	21.995	1.39	2.11	18.5
R309	Insensitive	H2Ocentral	16	L	21.997	10.4	2.68	8.92
R320	Insensitive	H2Ocentral	16	R	21.997	13.67	1.64	6.69
R336	Insensitive	H2Ocentral	16	R	21.994	13.58	0.71	7.71
R341	Insensitive	H2Ocentral	16	L	21.994	6.77	0	15.22
R156	Sensitive	H2Ocentral	16	R	21.992	0	13.18	8.81
R160	Sensitive	H2Ocentral	16	L	21.992	1.48	11.97	8.54
R188	Sensitive	H2Ocentral	16	R	21.994	14.97	1.7	5.32
R198	Sensitive	H2Ocentral	16	L	21.994	4.12	11.87	6
R218	Sensitive	H2Ocentral	16	L	21.992	0	9.45	12.54
R226	Sensitive	H2Ocentral	16	R	21.992	0	9.1	12.89
R244	Sensitive	H2Ocentral	16	L	21.992	8.38	1.29	12.32
R245	Sensitive	H2Ocentral	16	R	21.992	12.46	0.03	9.5
R260	Sensitive	H2Ocentral	16	R	21.992	0	0	21.99
R268	Sensitive	H2Ocentral	16	L	21.992	0	0	21.99
R276	Sensitive	H2Ocentral	16	L	21.995	0.3	7.06	14.64
R284	Sensitive	H2Ocentral	16	R	21.995	0	0	22
R307	Sensitive	H2Ocentral	16	R	21.997	0	0	22
R316	Sensitive	H2Ocentral	16	L	21.997	0	0	22
R327	Sensitive	H2Ocentral	16	R	21.994	14.77	0.65	6.58
R333	Sensitive	H2Ocentral	16	L	21.994	3.64	3.24	15.12
